# Supplementary material for: Polymorphic segmental duplication in the nematode Caenorhabditis elegans
Source: BMC Genomics. 2009 Jul 21;10:329. doi: 10.1186/1471-2164-10-329 (PMC2728738; doi:10.1186/1471-2164-10-329)
Supplement: Additional file 1 — List of all 1,980 perfect segmental duplications in C. elegans. [file 1471-2164-10-329-S1.txt]

##gff-version 3
III	perfect_duplicons	syntenic_region	10051961	10052969	.	+	.	ID=CL-266_2;Note=interchromosomal
II	perfect_duplicons	syntenic_region	5100395	5101766	.	+	.	ID=CL-745_2;Note=intrachromosomal
IV	perfect_duplicons	syntenic_region	7487665	7487976	.	+	.	ID=CL-217_2;Note=interchromosomal
IV	perfect_duplicons	syntenic_region	3533648	3539000	.	+	.	ID=CL-1492_1;Note=intrachromosomal
IV	perfect_duplicons	syntenic_region	3540184	3543527	.	+	.	ID=CL-1492_2;Note=intrachromosomal
V	perfect_duplicons	syntenic_region	1522786	1524225	.	+	.	ID=CL-2153_1;Note=intrachromosomal
V	perfect_duplicons	syntenic_region	3057698	3059095	.	+	.	ID=CL-2153_2;Note=intrachromosomal
II	perfect_duplicons	syntenic_region	13819528	13819839	.	+	.	ID=CL-222_2;Note=interchromosomal
IV	perfect_duplicons	syntenic_region	11406422	11407398	.	+	.	ID=CL-1981_1;Note=interchromosomal
V	perfect_duplicons	syntenic_region	8847369	8848329	.	+	.	ID=CL-1981_2;Note=interchromosomal
II	perfect_duplicons	syntenic_region	7065606	7066577	.	+	.	ID=CL-973_1;Note=intrachromosomal
II	perfect_duplicons	syntenic_region	7078699	7081855	.	+	.	ID=CL-973_2;Note=intrachromosomal
V	perfect_duplicons	syntenic_region	19405765	19406357	.	+	.	ID=CL-2750_1;Note=intrachromosomal
V	perfect_duplicons	syntenic_region	19407703	19410545	.	+	.	ID=CL-2750_2;Note=intrachromosomal
V	perfect_duplicons	syntenic_region	3260374	3262081	.	+	.	ID=CL-2258_2;Note=intrachromosomal
V	perfect_duplicons	syntenic_region	19831830	19834730	.	+	.	ID=CL-2755_1;Note=intrachromosomal
V	perfect_duplicons	syntenic_region	20164683	20167429	.	+	.	ID=CL-2755_2;Note=intrachromosomal
III	perfect_duplicons	syntenic_region	10436659	10437445	.	+	.	ID=CL-1358_1;Note=intrachromosomal
III	perfect_duplicons	syntenic_region	12878538	12880341	.	+	.	ID=CL-1358_2;Note=intrachromosomal
II	perfect_duplicons	syntenic_region	14691019	14693029	.	+	.	ID=CL-357_2;Note=intrachromosomal
V	perfect_duplicons	syntenic_region	8068228	8069709	.	+	.	ID=CL-2445_1;Note=intrachromosomal
V	perfect_duplicons	syntenic_region	8070698	8072124	.	+	.	ID=CL-2445_2;Note=intrachromosomal
V	perfect_duplicons	syntenic_region	7633380	7634738	.	+	.	ID=CL-2430_1;Note=intrachromosomal
V	perfect_duplicons	syntenic_region	7635750	7636863	.	+	.	ID=CL-2430_2;Note=intrachromosomal
II	perfect_duplicons	syntenic_region	5814219	5815447	.	+	.	ID=CL-100_2;Note=interchromosomal
V	perfect_duplicons	syntenic_region	1927291	1931312	.	+	.	ID=CL-2165_1;Note=intrachromosomal
V	perfect_duplicons	syntenic_region	2900447	2903309	.	+	.	ID=CL-2165_2;Note=intrachromosomal
IV	perfect_duplicons	syntenic_region	8563586	8564579	.	+	.	ID=CL-1832_1;Note=intrachromosomal
IV	perfect_duplicons	syntenic_region	8567165	8568158	.	+	.	ID=CL-1832_2;Note=intrachromosomal
III	perfect_duplicons	syntenic_region	1980811	1982635	.	+	.	ID=CL-1219_1;Note=intrachromosomal
III	perfect_duplicons	syntenic_region	2244153	2245815	.	+	.	ID=CL-1219_2;Note=intrachromosomal
I	perfect_duplicons	syntenic_region	5342484	5344707	.	+	.	ID=CL-97_1;Note=intrachromosomal
I	perfect_duplicons	syntenic_region	12508544	12512890	.	+	.	ID=CL-97_2;Note=intrachromosomal
II	perfect_duplicons	syntenic_region	8138434	8141071	.	+	.	ID=CL-985_1;Note=intrachromosomal
II	perfect_duplicons	syntenic_region	10560247	10563304	.	+	.	ID=CL-985_2;Note=intrachromosomal
II	perfect_duplicons	syntenic_region	3352496	3356298	.	+	.	ID=CL-493_1;Note=intrachromosomal
II	perfect_duplicons	syntenic_region	10882448	10884355	.	+	.	ID=CL-493_2;Note=intrachromosomal
III	perfect_duplicons	syntenic_region	4320427	4321293	.	+	.	ID=CL-1271_1;Note=intrachromosomal
III	perfect_duplicons	syntenic_region	4321720	4322839	.	+	.	ID=CL-1271_2;Note=intrachromosomal
IV	perfect_duplicons	syntenic_region	6307723	6315411	.	+	.	ID=CL-279_2;Note=interchromosomal
V	perfect_duplicons	syntenic_region	4934724	4939071	.	+	.	ID=CL-2360_1;Note=intrachromosomal
V	perfect_duplicons	syntenic_region	8076097	8079799	.	+	.	ID=CL-2360_2;Note=intrachromosomal
II	perfect_duplicons	syntenic_region	5199778	5200161	.	+	.	ID=CL-519_2;Note=intrachromosomal
X	perfect_duplicons	syntenic_region	8535407	8541434	.	+	.	ID=CL-2826_1;Note=intrachromosomal
X	perfect_duplicons	syntenic_region	14523522	14530098	.	+	.	ID=CL-2826_2;Note=intrachromosomal
IV	perfect_duplicons	syntenic_region	2333967	2376001	.	+	.	ID=CL-1468_1;Note=interchromosomal
X	perfect_duplicons	syntenic_region	22435	35454	.	+	.	ID=CL-1468_2;Note=interchromosomal
V	perfect_duplicons	syntenic_region	6804495	6806423	.	+	.	ID=CL-2405_1;Note=intrachromosomal
V	perfect_duplicons	syntenic_region	6817873	6819895	.	+	.	ID=CL-2405_2;Note=intrachromosomal
IV	perfect_duplicons	syntenic_region	15154757	15158945	.	+	.	ID=CL-2041_1;Note=intrachromosomal
IV	perfect_duplicons	syntenic_region	15161118	15164857	.	+	.	ID=CL-2041_2;Note=intrachromosomal
IV	perfect_duplicons	syntenic_region	3355053	3357529	.	+	.	ID=CL-1485_1;Note=intrachromosomal
IV	perfect_duplicons	syntenic_region	3363549	3366057	.	+	.	ID=CL-1485_2;Note=intrachromosomal
V	perfect_duplicons	syntenic_region	13967844	13969831	.	+	.	ID=CL-2141_2;Note=intrachromosomal
V	perfect_duplicons	syntenic_region	1056550	1058989	.	+	.	ID=CL-2135_1;Note=intrachromosomal
V	perfect_duplicons	syntenic_region	3512679	3519799	.	+	.	ID=CL-2135_2;Note=intrachromosomal
III	perfect_duplicons	syntenic_region	7606784	7610591	.	+	.	ID=CL-1322_1;Note=interchromosomal
IV	perfect_duplicons	syntenic_region	5218821	5220118	.	+	.	ID=CL-1322_2;Note=interchromosomal
V	perfect_duplicons	syntenic_region	3133704	3137381	.	+	.	ID=CL-2209_2;Note=intrachromosomal
I	perfect_duplicons	syntenic_region	11898779	11901448	.	+	.	ID=CL-281_1;Note=interchromosomal
III	perfect_duplicons	syntenic_region	3454330	3455835	.	+	.	ID=CL-281_2;Note=interchromosomal
II	perfect_duplicons	syntenic_region	13817662	13818045	.	+	.	ID=CL-240_2;Note=interchromosomal
IV	perfect_duplicons	syntenic_region	405948	408886	.	+	.	ID=CL-1434_1;Note=intrachromosomal
IV	perfect_duplicons	syntenic_region	3606791	3609006	.	+	.	ID=CL-1434_2;Note=intrachromosomal
V	perfect_duplicons	syntenic_region	10420862	10421864	.	+	.	ID=CL-2522_1;Note=intrachromosomal
V	perfect_duplicons	syntenic_region	10423980	10424982	.	+	.	ID=CL-2522_2;Note=intrachromosomal
V	perfect_duplicons	syntenic_region	3585366	3586055	.	+	.	ID=CL-2302_1;Note=interchromosomal
X	perfect_duplicons	syntenic_region	2241869	2242609	.	+	.	ID=CL-2302_2;Note=interchromosomal
V	perfect_duplicons	syntenic_region	11081050	11082280	.	+	.	ID=CL-2529_1;Note=interchromosomal
X	perfect_duplicons	syntenic_region	4960629	4963951	.	+	.	ID=CL-2529_2;Note=interchromosomal
IV	perfect_duplicons	syntenic_region	13254205	13255262	.	+	.	ID=CL-2027_1;Note=interchromosomal
V	perfect_duplicons	syntenic_region	9951207	9952027	.	+	.	ID=CL-2027_2;Note=interchromosomal
II	perfect_duplicons	syntenic_region	12525736	12532885	.	+	.	ID=CL-1061_1;Note=interchromosomal
V	perfect_duplicons	syntenic_region	3296106	3297862	.	+	.	ID=CL-1061_2;Note=interchromosomal
IV	perfect_duplicons	syntenic_region	15579047	15591733	.	+	.	ID=CL-2045_2;Note=intrachromosomal
IV	perfect_duplicons	syntenic_region	5294946	5295329	.	+	.	ID=CL-522_2;Note=interchromosomal
V	perfect_duplicons	syntenic_region	5023760	5027701	.	+	.	ID=CL-2363_1;Note=intrachromosomal
V	perfect_duplicons	syntenic_region	13873180	13875804	.	+	.	ID=CL-2363_2;Note=intrachromosomal
II	perfect_duplicons	syntenic_region	7042816	7044303	.	+	.	ID=CL-969_1;Note=intrachromosomal
II	perfect_duplicons	syntenic_region	7045973	7050003	.	+	.	ID=CL-969_2;Note=intrachromosomal
II	perfect_duplicons	syntenic_region	5694175	5694708	.	+	.	ID=CL-868_1;Note=intrachromosomal
II	perfect_duplicons	syntenic_region	5695363	5696226	.	+	.	ID=CL-868_2;Note=intrachromosomal
X	perfect_duplicons	syntenic_region	8713483	8713743	.	+	.	ID=CL-2845_1;Note=intrachromosomal
X	perfect_duplicons	syntenic_region	8716604	8716861	.	+	.	ID=CL-2845_2;Note=intrachromosomal
II	perfect_duplicons	syntenic_region	10915850	10917132	.	+	.	ID=CL-1032_1;Note=intrachromosomal
II	perfect_duplicons	syntenic_region	13079317	13080597	.	+	.	ID=CL-1032_2;Note=intrachromosomal
II	perfect_duplicons	syntenic_region	13771537	13778900	.	+	.	ID=CL-1082_1;Note=interchromosomal
V	perfect_duplicons	syntenic_region	17278335	17285137	.	+	.	ID=CL-1082_2;Note=interchromosomal
II	perfect_duplicons	syntenic_region	7546745	7548050	.	+	.	ID=CL-982_1;Note=interchromosomal
V	perfect_duplicons	syntenic_region	6116504	6116925	.	+	.	ID=CL-982_2;Note=interchromosomal
I	perfect_duplicons	syntenic_region	5980793	5981590	.	+	.	ID=CL-111_1;Note=interchromosomal
II	perfect_duplicons	syntenic_region	3352496	3356298	.	+	.	ID=CL-111_2;Note=interchromosomal
V	perfect_duplicons	syntenic_region	8267593	8268914	.	+	.	ID=CL-2447_1;Note=intrachromosomal
V	perfect_duplicons	syntenic_region	8272366	8273967	.	+	.	ID=CL-2447_2;Note=intrachromosomal
II	perfect_duplicons	syntenic_region	13491885	13492943	.	+	.	ID=CL-1073_1;Note=interchromosomal
X	perfect_duplicons	syntenic_region	5953416	5953688	.	+	.	ID=CL-1073_2;Note=interchromosomal
II	perfect_duplicons	syntenic_region	986024	988616	.	+	.	ID=CL-380_1;Note=intrachromosomal
II	perfect_duplicons	syntenic_region	1055030	1056020	.	+	.	ID=CL-380_2;Note=intrachromosomal
V	perfect_duplicons	syntenic_region	15250580	15251647	.	+	.	ID=CL-2428_2;Note=intrachromosomal
IV	perfect_duplicons	syntenic_region	12304434	12307790	.	+	.	ID=CL-1998_1;Note=intrachromosomal
IV	perfect_duplicons	syntenic_region	12308263	12311576	.	+	.	ID=CL-1998_2;Note=intrachromosomal
III	perfect_duplicons	syntenic_region	12968102	12972277	.	+	.	ID=CL-1411_1;Note=intrachromosomal
III	perfect_duplicons	syntenic_region	13245463	13245838	.	+	.	ID=CL-1411_2;Note=intrachromosomal
IV	perfect_duplicons	syntenic_region	9837623	9838006	.	+	.	ID=CL-1889_1;Note=intrachromosomal
IV	perfect_duplicons	syntenic_region	10095405	10095788	.	+	.	ID=CL-1889_2;Note=intrachromosomal
V	perfect_duplicons	syntenic_region	1533893	1534416	.	+	.	ID=CL-960_2;Note=interchromosomal
III	perfect_duplicons	syntenic_region	4401495	4402411	.	+	.	ID=CL-1251_2;Note=intrachromosomal
I	perfect_duplicons	syntenic_region	8841762	8842301	.	+	.	ID=CL-175_1;Note=interchromosomal
II	perfect_duplicons	syntenic_region	5101981	5102570	.	+	.	ID=CL-175_2;Note=interchromosomal
III	perfect_duplicons	syntenic_region	6982506	6982998	.	+	.	ID=CL-1286_2;Note=intrachromosomal
I	perfect_duplicons	syntenic_region	12424851	12426480	.	+	.	ID=CL-316_1;Note=interchromosomal
IV	perfect_duplicons	syntenic_region	9459714	9463284	.	+	.	ID=CL-316_2;Note=interchromosomal
V	perfect_duplicons	syntenic_region	14320524	14321291	.	+	.	ID=CL-2583_1;Note=intrachromosomal
V	perfect_duplicons	syntenic_region	14324801	14327801	.	+	.	ID=CL-2583_2;Note=intrachromosomal
III	perfect_duplicons	syntenic_region	10443036	10444832	.	+	.	ID=CL-1360_1;Note=intrachromosomal
III	perfect_duplicons	syntenic_region	10452784	10460335	.	+	.	ID=CL-1360_2;Note=intrachromosomal
IV	perfect_duplicons	syntenic_region	11339706	11340766	.	+	.	ID=CL-1963_1;Note=interchromosomal
V	perfect_duplicons	syntenic_region	9544741	9546137	.	+	.	ID=CL-1963_2;Note=interchromosomal
II	perfect_duplicons	syntenic_region	1046511	1048202	.	+	.	ID=CL-387_1;Note=interchromosomal
V	perfect_duplicons	syntenic_region	16583245	16585038	.	+	.	ID=CL-387_2;Note=interchromosomal
I	perfect_duplicons	syntenic_region	229090	238252	.	+	.	ID=CL-8_1;Note=interchromosomal
IV	perfect_duplicons	syntenic_region	2902433	2912884	.	+	.	ID=CL-8_2;Note=interchromosomal
I	perfect_duplicons	syntenic_region	3895826	3897352	.	+	.	ID=CL-74_1;Note=intrachromosomal
I	perfect_duplicons	syntenic_region	4237035	4238560	.	+	.	ID=CL-74_2;Note=intrachromosomal
IV	perfect_duplicons	syntenic_region	13639318	13644010	.	+	.	ID=CL-2030_1;Note=intrachromosomal
IV	perfect_duplicons	syntenic_region	16744614	16746103	.	+	.	ID=CL-2030_2;Note=intrachromosomal
V	perfect_duplicons	syntenic_region	3774583	3776119	.	+	.	ID=CL-2169_2;Note=intrachromosomal
V	perfect_duplicons	syntenic_region	17273492	17274985	.	+	.	ID=CL-2696_1;Note=intrachromosomal
V	perfect_duplicons	syntenic_region	17491622	17493799	.	+	.	ID=CL-2696_2;Note=intrachromosomal
I	perfect_duplicons	syntenic_region	2796384	2797262	.	+	.	ID=CL-51_1;Note=interchromosomal
IV	perfect_duplicons	syntenic_region	12459789	12463382	.	+	.	ID=CL-51_2;Note=interchromosomal
X	perfect_duplicons	syntenic_region	13329184	13331022	.	+	.	ID=CL-2886_1;Note=intrachromosomal
X	perfect_duplicons	syntenic_region	13331936	13333609	.	+	.	ID=CL-2886_2;Note=intrachromosomal
II	perfect_duplicons	syntenic_region	10918633	10920077	.	+	.	ID=CL-1034_1;Note=interchromosomal
III	perfect_duplicons	syntenic_region	3131723	3139124	.	+	.	ID=CL-1034_2;Note=interchromosomal
V	perfect_duplicons	syntenic_region	12414661	12415681	.	+	.	ID=CL-2548_1;Note=intrachromosomal
V	perfect_duplicons	syntenic_region	12416335	12417354	.	+	.	ID=CL-2548_2;Note=intrachromosomal
III	perfect_duplicons	syntenic_region	142162	143216	.	+	.	ID=CL-1207_1;Note=intrachromosomal
III	perfect_duplicons	syntenic_region	145543	146462	.	+	.	ID=CL-1207_2;Note=intrachromosomal
IV	perfect_duplicons	syntenic_region	4868744	4870636	.	+	.	ID=CL-1540_1;Note=intrachromosomal
IV	perfect_duplicons	syntenic_region	4872257	4874693	.	+	.	ID=CL-1540_2;Note=intrachromosomal
V	perfect_duplicons	syntenic_region	17252899	17255096	.	+	.	ID=CL-2695_1;Note=intrachromosomal
V	perfect_duplicons	syntenic_region	17255722	17257103	.	+	.	ID=CL-2695_2;Note=intrachromosomal
V	perfect_duplicons	syntenic_region	18159650	18167196	.	+	.	ID=CL-2722_1;Note=intrachromosomal
V	perfect_duplicons	syntenic_region	19739054	19741110	.	+	.	ID=CL-2722_2;Note=intrachromosomal
V	perfect_duplicons	syntenic_region	17765315	17766747	.	+	.	ID=CL-2713_1;Note=intrachromosomal
V	perfect_duplicons	syntenic_region	17767516	17769588	.	+	.	ID=CL-2713_2;Note=intrachromosomal
IV	perfect_duplicons	syntenic_region	15914958	15919195	.	+	.	ID=CL-2069_1;Note=intrachromosomal
IV	perfect_duplicons	syntenic_region	16202365	16206968	.	+	.	ID=CL-2069_2;Note=intrachromosomal
II	perfect_duplicons	syntenic_region	4255914	4256933	.	+	.	ID=CL-514_1;Note=interchromosomal
IV	perfect_duplicons	syntenic_region	9890644	9891960	.	+	.	ID=CL-514_2;Note=interchromosomal
V	perfect_duplicons	syntenic_region	3374549	3377071	.	+	.	ID=CL-2288_1;Note=intrachromosomal
V	perfect_duplicons	syntenic_region	7483346	7487592	.	+	.	ID=CL-2288_2;Note=intrachromosomal
V	perfect_duplicons	syntenic_region	17353341	17360088	.	+	.	ID=CL-2704_1;Note=intrachromosomal
V	perfect_duplicons	syntenic_region	17584760	17585843	.	+	.	ID=CL-2704_2;Note=intrachromosomal
V	perfect_duplicons	syntenic_region	4471426	4473588	.	+	.	ID=CL-2346_1;Note=intrachromosomal
V	perfect_duplicons	syntenic_region	4480418	4481532	.	+	.	ID=CL-2346_2;Note=intrachromosomal
V	perfect_duplicons	syntenic_region	2717394	2719134	.	+	.	ID=CL-2230_1;Note=intrachromosomal
V	perfect_duplicons	syntenic_region	3798591	3800464	.	+	.	ID=CL-2230_2;Note=intrachromosomal
IV	perfect_duplicons	syntenic_region	9284870	9286382	.	+	.	ID=CL-1856_1;Note=intrachromosomal
IV	perfect_duplicons	syntenic_region	9292273	9293902	.	+	.	ID=CL-1856_2;Note=intrachromosomal
I	perfect_duplicons	syntenic_region	7403338	7404349	.	+	.	ID=CL-154_1;Note=interchromosomal
II	perfect_duplicons	syntenic_region	10707137	10708137	.	+	.	ID=CL-154_2;Note=interchromosomal
I	perfect_duplicons	syntenic_region	1663427	1666709	.	+	.	ID=CL-19_1;Note=interchromosomal
V	perfect_duplicons	syntenic_region	19894879	19895679	.	+	.	ID=CL-19_2;Note=interchromosomal
X	perfect_duplicons	syntenic_region	1779433	1780522	.	+	.	ID=CL-2775_1;Note=intrachromosomal
X	perfect_duplicons	syntenic_region	8144374	8144968	.	+	.	ID=CL-2775_2;Note=intrachromosomal
II	perfect_duplicons	syntenic_region	2622664	2623427	.	+	.	ID=CL-462_1;Note=intrachromosomal
II	perfect_duplicons	syntenic_region	2623924	2624531	.	+	.	ID=CL-462_2;Note=intrachromosomal
V	perfect_duplicons	syntenic_region	16453366	16455138	.	+	.	ID=CL-2663_1;Note=intrachromosomal
V	perfect_duplicons	syntenic_region	16457242	16458784	.	+	.	ID=CL-2663_2;Note=intrachromosomal
X	perfect_duplicons	syntenic_region	9455493	9458146	.	+	.	ID=CL-168_2;Note=interchromosomal
I	perfect_duplicons	syntenic_region	15040596	15041259	.	+	.	ID=CL-348_1;Note=interchromosomal
III	perfect_duplicons	syntenic_region	773409	774060	.	+	.	ID=CL-348_2;Note=interchromosomal
IV	perfect_duplicons	syntenic_region	4243579	4244580	.	+	.	ID=CL-1457_2;Note=intrachromosomal
II	perfect_duplicons	syntenic_region	2696939	2698478	.	+	.	ID=CL-471_1;Note=intrachromosomal
II	perfect_duplicons	syntenic_region	2698865	2702857	.	+	.	ID=CL-471_2;Note=intrachromosomal
V	perfect_duplicons	syntenic_region	15200080	15202360	.	+	.	ID=CL-2599_1;Note=intrachromosomal
V	perfect_duplicons	syntenic_region	15208398	15210753	.	+	.	ID=CL-2599_2;Note=intrachromosomal
IV	perfect_duplicons	syntenic_region	4999475	4999804	.	+	.	ID=CL-34_2;Note=interchromosomal
V	perfect_duplicons	syntenic_region	7275834	7278426	.	+	.	ID=CL-2418_1;Note=intrachromosomal
V	perfect_duplicons	syntenic_region	7280857	7281954	.	+	.	ID=CL-2418_2;Note=intrachromosomal
I	perfect_duplicons	syntenic_region	9785923	9787367	.	+	.	ID=CL-164_2;Note=intrachromosomal
II	perfect_duplicons	syntenic_region	1887211	1889173	.	+	.	ID=CL-413_1;Note=intrachromosomal
II	perfect_duplicons	syntenic_region	1998862	1999659	.	+	.	ID=CL-413_2;Note=intrachromosomal
II	perfect_duplicons	syntenic_region	15163760	15174842	.	+	.	ID=CL-1191_1;Note=interchromosomal
V	perfect_duplicons	syntenic_region	1921621	1922381	.	+	.	ID=CL-1191_2;Note=interchromosomal
IV	perfect_duplicons	syntenic_region	2464483	2468808	.	+	.	ID=CL-1472_1;Note=interchromosomal
X	perfect_duplicons	syntenic_region	6533504	6536732	.	+	.	ID=CL-1472_2;Note=interchromosomal
V	perfect_duplicons	syntenic_region	590483	592464	.	+	.	ID=CL-2112_1;Note=intrachromosomal
V	perfect_duplicons	syntenic_region	593275	595678	.	+	.	ID=CL-2112_2;Note=intrachromosomal
V	perfect_duplicons	syntenic_region	2982151	2983450	.	+	.	ID=CL-2244_1;Note=intrachromosomal
V	perfect_duplicons	syntenic_region	2994898	2996204	.	+	.	ID=CL-2244_2;Note=intrachromosomal
V	perfect_duplicons	syntenic_region	16042493	16042804	.	+	.	ID=CL-2644_1;Note=interchromosomal
X	perfect_duplicons	syntenic_region	7309511	7309822	.	+	.	ID=CL-2644_2;Note=interchromosomal
II	perfect_duplicons	syntenic_region	13585656	13588908	.	+	.	ID=CL-1074_1;Note=interchromosomal
IV	perfect_duplicons	syntenic_region	14683007	14687225	.	+	.	ID=CL-1074_2;Note=interchromosomal
II	perfect_duplicons	syntenic_region	3667173	3668658	.	+	.	ID=CL-500_1;Note=intrachromosomal
II	perfect_duplicons	syntenic_region	3669315	3671050	.	+	.	ID=CL-500_2;Note=intrachromosomal
II	perfect_duplicons	syntenic_region	9855851	9857772	.	+	.	ID=CL-1012_1;Note=intrachromosomal
II	perfect_duplicons	syntenic_region	9862346	9864286	.	+	.	ID=CL-1012_2;Note=intrachromosomal
II	perfect_duplicons	syntenic_region	4933013	4933396	.	+	.	ID=CL-687_1;Note=interchromosomal
IV	perfect_duplicons	syntenic_region	10095405	10095788	.	+	.	ID=CL-687_2;Note=interchromosomal
III	perfect_duplicons	syntenic_region	5077727	5080466	.	+	.	ID=CL-1303_1;Note=interchromosomal
V	perfect_duplicons	syntenic_region	1644378	1647729	.	+	.	ID=CL-1303_2;Note=interchromosomal
V	perfect_duplicons	syntenic_region	3518187	3519799	.	+	.	ID=CL-2297_1;Note=intrachromosomal
V	perfect_duplicons	syntenic_region	3512679	3514341	.	+	.	ID=CL-2297_2;Note=intrachromosomal
V	perfect_duplicons	syntenic_region	3510176	3511938	.	+	.	ID=CL-2297_3;Note=intrachromosomal
IV	perfect_duplicons	syntenic_region	5255901	5256781	.	+	.	ID=CL-139_2;Note=interchromosomal
I	perfect_duplicons	syntenic_region	2786136	2787513	.	+	.	ID=CL-45_2;Note=intrachromosomal
V	perfect_duplicons	syntenic_region	3936381	3938410	.	+	.	ID=CL-2310_1;Note=intrachromosomal
V	perfect_duplicons	syntenic_region	7362394	7364154	.	+	.	ID=CL-2310_2;Note=intrachromosomal
I	perfect_duplicons	syntenic_region	12303589	12306810	.	+	.	ID=CL-299_1;Note=intrachromosomal
I	perfect_duplicons	syntenic_region	12407553	12411424	.	+	.	ID=CL-299_2;Note=intrachromosomal
III	perfect_duplicons	syntenic_region	4635296	4640527	.	+	.	ID=CL-1281_1;Note=intrachromosomal
III	perfect_duplicons	syntenic_region	4682739	4685499	.	+	.	ID=CL-1281_2;Note=intrachromosomal
V	perfect_duplicons	syntenic_region	11388867	11389734	.	+	.	ID=CL-1460_2;Note=interchromosomal
I	perfect_duplicons	syntenic_region	5101756	5103404	.	+	.	ID=CL-96_1;Note=interchromosomal
X	perfect_duplicons	syntenic_region	4191070	4192692	.	+	.	ID=CL-96_2;Note=interchromosomal
V	perfect_duplicons	syntenic_region	1799726	1803129	.	+	.	ID=CL-2160_1;Note=intrachromosomal
V	perfect_duplicons	syntenic_region	1807479	1809468	.	+	.	ID=CL-2160_2;Note=intrachromosomal
III	perfect_duplicons	syntenic_region	8962205	8965479	.	+	.	ID=CL-1339_1;Note=interchromosomal
V	perfect_duplicons	syntenic_region	12575285	12576872	.	+	.	ID=CL-1339_2;Note=interchromosomal
II	perfect_duplicons	syntenic_region	1824643	1830027	.	+	.	ID=CL-407_1;Note=intrachromosomal
II	perfect_duplicons	syntenic_region	1832356	1833439	.	+	.	ID=CL-407_2;Note=intrachromosomal
II	perfect_duplicons	syntenic_region	1830650	1831824	.	+	.	ID=CL-407_3;Note=intrachromosomal
V	perfect_duplicons	syntenic_region	17180118	17181525	.	+	.	ID=CL-2686_1;Note=intrachromosomal
V	perfect_duplicons	syntenic_region	17440524	17441742	.	+	.	ID=CL-2686_2;Note=intrachromosomal
V	perfect_duplicons	syntenic_region	833684	835465	.	+	.	ID=CL-2129_1;Note=intrachromosomal
V	perfect_duplicons	syntenic_region	844452	845375	.	+	.	ID=CL-2129_2;Note=intrachromosomal
V	perfect_duplicons	syntenic_region	16931975	16933524	.	+	.	ID=CL-2669_1;Note=intrachromosomal
V	perfect_duplicons	syntenic_region	16952021	16953317	.	+	.	ID=CL-2669_2;Note=intrachromosomal
V	perfect_duplicons	syntenic_region	3290833	3294671	.	+	.	ID=CL-2277_1;Note=intrachromosomal
V	perfect_duplicons	syntenic_region	3358641	3368276	.	+	.	ID=CL-2277_2;Note=intrachromosomal
IV	perfect_duplicons	syntenic_region	10143328	10143711	.	+	.	ID=CL-547_2;Note=interchromosomal
II	perfect_duplicons	syntenic_region	3240543	3241667	.	+	.	ID=CL-484_1;Note=interchromosomal
IV	perfect_duplicons	syntenic_region	12721696	12722964	.	+	.	ID=CL-484_2;Note=interchromosomal
I	perfect_duplicons	syntenic_region	12369179	12370597	.	+	.	ID=CL-306_1;Note=intrachromosomal
I	perfect_duplicons	syntenic_region	12371340	12372637	.	+	.	ID=CL-306_2;Note=intrachromosomal
I	perfect_duplicons	syntenic_region	10644273	10645561	.	+	.	ID=CL-248_1;Note=interchromosomal
IV	perfect_duplicons	syntenic_region	13470601	13472210	.	+	.	ID=CL-248_2;Note=interchromosomal
II	perfect_duplicons	syntenic_region	14299552	14301915	.	+	.	ID=CL-1177_1;Note=intrachromosomal
II	perfect_duplicons	syntenic_region	14307749	14310638	.	+	.	ID=CL-1177_2;Note=intrachromosomal
II	perfect_duplicons	syntenic_region	14303516	14306148	.	+	.	ID=CL-1177_3;Note=intrachromosomal
V	perfect_duplicons	syntenic_region	4005552	4007502	.	+	.	ID=CL-2318_1;Note=intrachromosomal
V	perfect_duplicons	syntenic_region	4008212	4009803	.	+	.	ID=CL-2318_2;Note=intrachromosomal
III	perfect_duplicons	syntenic_region	10750370	10751586	.	+	.	ID=CL-60_2;Note=interchromosomal
IV	perfect_duplicons	syntenic_region	3072482	3073912	.	+	.	ID=CL-1482_1;Note=interchromosomal
X	perfect_duplicons	syntenic_region	1723087	1724883	.	+	.	ID=CL-1482_2;Note=interchromosomal
V	perfect_duplicons	syntenic_region	16173800	16175793	.	+	.	ID=CL-2653_1;Note=intrachromosomal
V	perfect_duplicons	syntenic_region	18832291	18837161	.	+	.	ID=CL-2653_2;Note=intrachromosomal
II	perfect_duplicons	syntenic_region	4785886	4786269	.	+	.	ID=CL-516_1;Note=interchromosomal
IV	perfect_duplicons	syntenic_region	10095405	10095788	.	+	.	ID=CL-516_2;Note=interchromosomal
III	perfect_duplicons	syntenic_region	11224766	11227243	.	+	.	ID=CL-1381_1;Note=intrachromosomal
III	perfect_duplicons	syntenic_region	11784095	11785933	.	+	.	ID=CL-1381_2;Note=intrachromosomal
IV	perfect_duplicons	syntenic_region	4939338	4941384	.	+	.	ID=CL-1544_1;Note=intrachromosomal
IV	perfect_duplicons	syntenic_region	4946095	4948508	.	+	.	ID=CL-1544_2;Note=intrachromosomal
IV	perfect_duplicons	syntenic_region	4941971	4944578	.	+	.	ID=CL-1544_3;Note=intrachromosomal
X	perfect_duplicons	syntenic_region	7318290	7318701	.	+	.	ID=CL-2805_1;Note=intrachromosomal
X	perfect_duplicons	syntenic_region	7319940	7320299	.	+	.	ID=CL-2805_2;Note=intrachromosomal
II	perfect_duplicons	syntenic_region	1896064	1901923	.	+	.	ID=CL-416_1;Note=intrachromosomal
II	perfect_duplicons	syntenic_region	1998862	1999659	.	+	.	ID=CL-416_2;Note=intrachromosomal
V	perfect_duplicons	syntenic_region	18555427	18556519	.	+	.	ID=CL-2735_1;Note=intrachromosomal
V	perfect_duplicons	syntenic_region	18556754	18557987	.	+	.	ID=CL-2735_2;Note=intrachromosomal
II	perfect_duplicons	syntenic_region	13758323	13760995	.	+	.	ID=CL-1078_1;Note=interchromosomal
V	perfect_duplicons	syntenic_region	3386556	3390950	.	+	.	ID=CL-1078_2;Note=interchromosomal
II	perfect_duplicons	syntenic_region	1963064	1984119	.	+	.	ID=CL-369_2;Note=intrachromosomal
I	perfect_duplicons	syntenic_region	4727332	4730298	.	+	.	ID=CL-87_1;Note=interchromosomal
V	perfect_duplicons	syntenic_region	696612	699142	.	+	.	ID=CL-87_2;Note=interchromosomal
IV	perfect_duplicons	syntenic_region	6277465	6279126	.	+	.	ID=CL-1722_2;Note=intrachromosomal
I	perfect_duplicons	syntenic_region	9989121	9989504	.	+	.	ID=CL-225_1;Note=interchromosomal
IV	perfect_duplicons	syntenic_region	11324027	11324410	.	+	.	ID=CL-225_2;Note=interchromosomal
V	perfect_duplicons	syntenic_region	4043938	4047271	.	+	.	ID=CL-2324_1;Note=intrachromosomal
V	perfect_duplicons	syntenic_region	15900009	15900874	.	+	.	ID=CL-2324_2;Note=intrachromosomal
V	perfect_duplicons	syntenic_region	15036277	15036793	.	+	.	ID=CL-2595_1;Note=intrachromosomal
V	perfect_duplicons	syntenic_region	15104700	15105882	.	+	.	ID=CL-2595_2;Note=intrachromosomal
V	perfect_duplicons	syntenic_region	15797853	15798182	.	+	.	ID=CL-2626_1;Note=intrachromosomal
V	perfect_duplicons	syntenic_region	15799186	15799490	.	+	.	ID=CL-2626_2;Note=intrachromosomal
IV	perfect_duplicons	syntenic_region	892806	894586	.	+	.	ID=CL-379_2;Note=interchromosomal
V	perfect_duplicons	syntenic_region	15445828	15447257	.	+	.	ID=CL-2610_1;Note=intrachromosomal
V	perfect_duplicons	syntenic_region	17470190	17471631	.	+	.	ID=CL-2610_2;Note=intrachromosomal
II	perfect_duplicons	syntenic_region	433658	435405	.	+	.	ID=CL-353_1;Note=intrachromosomal
II	perfect_duplicons	syntenic_region	441541	446927	.	+	.	ID=CL-353_2;Note=intrachromosomal
III	perfect_duplicons	syntenic_region	7136471	7138175	.	+	.	ID=CL-1317_1;Note=interchromosomal
V	perfect_duplicons	syntenic_region	14283547	14285265	.	+	.	ID=CL-1317_2;Note=interchromosomal
III	perfect_duplicons	syntenic_region	13463111	13464219	.	+	.	ID=CL-1418_1;Note=interchromosomal
IV	perfect_duplicons	syntenic_region	9708194	9709235	.	+	.	ID=CL-1418_2;Note=interchromosomal
II	perfect_duplicons	syntenic_region	7122174	7124318	.	+	.	ID=CL-976_1;Note=intrachromosomal
II	perfect_duplicons	syntenic_region	7152633	7155216	.	+	.	ID=CL-976_2;Note=intrachromosomal
II	perfect_duplicons	syntenic_region	3315879	3320354	.	+	.	ID=CL-488_1;Note=intrachromosomal
II	perfect_duplicons	syntenic_region	3321126	3323176	.	+	.	ID=CL-488_2;Note=intrachromosomal
V	perfect_duplicons	syntenic_region	9162025	9162963	.	+	.	ID=CL-2501_1;Note=intrachromosomal
V	perfect_duplicons	syntenic_region	9159669	9160637	.	+	.	ID=CL-2501_2;Note=intrachromosomal
V	perfect_duplicons	syntenic_region	9164330	9165264	.	+	.	ID=CL-2501_3;Note=intrachromosomal
V	perfect_duplicons	syntenic_region	4121593	4122454	.	+	.	ID=CL-2333_1;Note=intrachromosomal
V	perfect_duplicons	syntenic_region	4123314	4124847	.	+	.	ID=CL-2333_2;Note=intrachromosomal
II	perfect_duplicons	syntenic_region	7208797	7210202	.	+	.	ID=CL-978_1;Note=interchromosomal
V	perfect_duplicons	syntenic_region	210238	211573	.	+	.	ID=CL-978_2;Note=interchromosomal
IV	perfect_duplicons	syntenic_region	4433079	4434469	.	+	.	ID=CL-1532_1;Note=interchromosomal
V	perfect_duplicons	syntenic_region	14714224	14715657	.	+	.	ID=CL-1532_2;Note=interchromosomal
I	perfect_duplicons	syntenic_region	13098675	13101889	.	+	.	ID=CL-243_2;Note=intrachromosomal
V	perfect_duplicons	syntenic_region	15378343	15379893	.	+	.	ID=CL-2607_1;Note=intrachromosomal
V	perfect_duplicons	syntenic_region	17222354	17223373	.	+	.	ID=CL-2607_2;Note=intrachromosomal
II	perfect_duplicons	syntenic_region	10006557	10008004	.	+	.	ID=CL-1014_1;Note=interchromosomal
X	perfect_duplicons	syntenic_region	8992343	8994598	.	+	.	ID=CL-1014_2;Note=interchromosomal
II	perfect_duplicons	syntenic_region	4892298	4899175	.	+	.	ID=CL-600_1;Note=intrachromosomal
II	perfect_duplicons	syntenic_region	5797031	5798276	.	+	.	ID=CL-600_2;Note=intrachromosomal
III	perfect_duplicons	syntenic_region	9914527	9916966	.	+	.	ID=CL-1349_1;Note=intrachromosomal
III	perfect_duplicons	syntenic_region	9923122	9926502	.	+	.	ID=CL-1349_2;Note=intrachromosomal
IV	perfect_duplicons	syntenic_region	10750181	10754561	.	+	.	ID=CL-1917_1;Note=intrachromosomal
IV	perfect_duplicons	syntenic_region	10952438	10956559	.	+	.	ID=CL-1917_2;Note=intrachromosomal
III	perfect_duplicons	syntenic_region	4429695	4434315	.	+	.	ID=CL-1276_1;Note=intrachromosomal
III	perfect_duplicons	syntenic_region	4434835	4439514	.	+	.	ID=CL-1276_2;Note=intrachromosomal
I	perfect_duplicons	syntenic_region	10899103	10901719	.	+	.	ID=CL-254_1;Note=intrachromosomal
I	perfect_duplicons	syntenic_region	10904363	10906520	.	+	.	ID=CL-254_2;Note=intrachromosomal
I	perfect_duplicons	syntenic_region	12269245	12272180	.	+	.	ID=CL-290_2;Note=intrachromosomal
IV	perfect_duplicons	syntenic_region	9892741	9893669	.	+	.	ID=CL-1901_1;Note=interchromosomal
V	perfect_duplicons	syntenic_region	14346336	14346945	.	+	.	ID=CL-1901_2;Note=interchromosomal
I	perfect_duplicons	syntenic_region	13197206	13198100	.	+	.	ID=CL-335_1;Note=interchromosomal
V	perfect_duplicons	syntenic_region	1088371	1089893	.	+	.	ID=CL-335_2;Note=interchromosomal
III	perfect_duplicons	syntenic_region	13400842	13401653	.	+	.	ID=CL-1417_1;Note=intrachromosomal
III	perfect_duplicons	syntenic_region	13402088	13402916	.	+	.	ID=CL-1417_2;Note=intrachromosomal
V	perfect_duplicons	syntenic_region	7145637	7150070	.	+	.	ID=CL-2413_1;Note=intrachromosomal
V	perfect_duplicons	syntenic_region	7157293	7159101	.	+	.	ID=CL-2413_2;Note=intrachromosomal
X	perfect_duplicons	syntenic_region	274498	277897	.	+	.	ID=CL-2766_1;Note=intrachromosomal
X	perfect_duplicons	syntenic_region	283125	286524	.	+	.	ID=CL-2766_2;Note=intrachromosomal
IV	perfect_duplicons	syntenic_region	11642126	11643608	.	+	.	ID=CL-1991_1;Note=intrachromosomal
IV	perfect_duplicons	syntenic_region	11876213	11877701	.	+	.	ID=CL-1991_2;Note=intrachromosomal
I	perfect_duplicons	syntenic_region	6160082	6161667	.	+	.	ID=CL-123_1;Note=intrachromosomal
I	perfect_duplicons	syntenic_region	6502695	6503119	.	+	.	ID=CL-123_2;Note=intrachromosomal
V	perfect_duplicons	syntenic_region	15803357	15804425	.	+	.	ID=CL-2429_2;Note=intrachromosomal
II	perfect_duplicons	syntenic_region	12282762	12283929	.	+	.	ID=CL-1057_1;Note=interchromosomal
III	perfect_duplicons	syntenic_region	13343706	13344390	.	+	.	ID=CL-1057_2;Note=interchromosomal
V	perfect_duplicons	syntenic_region	3263625	3266253	.	+	.	ID=CL-2195_2;Note=intrachromosomal
II	perfect_duplicons	syntenic_region	9829407	9830611	.	+	.	ID=CL-1008_1;Note=intrachromosomal
II	perfect_duplicons	syntenic_region	10026565	10027778	.	+	.	ID=CL-1008_2;Note=intrachromosomal
V	perfect_duplicons	syntenic_region	2548571	2554417	.	+	.	ID=CL-2217_1;Note=intrachromosomal
V	perfect_duplicons	syntenic_region	3133704	3137381	.	+	.	ID=CL-2217_2;Note=intrachromosomal
V	perfect_duplicons	syntenic_region	7735600	7737005	.	+	.	ID=CL-2439_1;Note=intrachromosomal
V	perfect_duplicons	syntenic_region	7737991	7739577	.	+	.	ID=CL-2439_2;Note=intrachromosomal
I	perfect_duplicons	syntenic_region	3963117	3964179	.	+	.	ID=CL-77_2;Note=intrachromosomal
V	perfect_duplicons	syntenic_region	14781471	14782187	.	+	.	ID=CL-2588_1;Note=intrachromosomal
V	perfect_duplicons	syntenic_region	15109553	15110321	.	+	.	ID=CL-2588_2;Note=intrachromosomal
V	perfect_duplicons	syntenic_region	7382003	7382447	.	+	.	ID=CL-2423_1;Note=intrachromosomal
V	perfect_duplicons	syntenic_region	7384290	7386052	.	+	.	ID=CL-2423_2;Note=intrachromosomal
I	perfect_duplicons	syntenic_region	12703424	12704716	.	+	.	ID=CL-324_1;Note=intrachromosomal
I	perfect_duplicons	syntenic_region	12699419	12701020	.	+	.	ID=CL-324_2;Note=intrachromosomal
I	perfect_duplicons	syntenic_region	12701428	12702875	.	+	.	ID=CL-324_3;Note=intrachromosomal
V	perfect_duplicons	syntenic_region	14879507	14879758	.	+	.	ID=CL-2590_1;Note=intrachromosomal
V	perfect_duplicons	syntenic_region	14885875	14886126	.	+	.	ID=CL-2590_2;Note=intrachromosomal
V	perfect_duplicons	syntenic_region	2764018	2765193	.	+	.	ID=CL-2235_1;Note=intrachromosomal
V	perfect_duplicons	syntenic_region	2766270	2767502	.	+	.	ID=CL-2235_2;Note=intrachromosomal
II	perfect_duplicons	syntenic_region	11757121	11759167	.	+	.	ID=CL-1051_1;Note=intrachromosomal
II	perfect_duplicons	syntenic_region	11759614	11761660	.	+	.	ID=CL-1051_2;Note=intrachromosomal
IV	perfect_duplicons	syntenic_region	9688992	9689375	.	+	.	ID=CL-1861_1;Note=intrachromosomal
IV	perfect_duplicons	syntenic_region	10095405	10095788	.	+	.	ID=CL-1861_2;Note=intrachromosomal
II	perfect_duplicons	syntenic_region	2256307	2261100	.	+	.	ID=CL-443_1;Note=intrachromosomal
II	perfect_duplicons	syntenic_region	2262198	2265436	.	+	.	ID=CL-443_2;Note=intrachromosomal
X	perfect_duplicons	syntenic_region	3033316	3034131	.	+	.	ID=CL-313_2;Note=interchromosomal
IV	perfect_duplicons	syntenic_region	8765	11070	.	+	.	ID=CL-1427_1;Note=intrachromosomal
IV	perfect_duplicons	syntenic_region	36809	39114	.	+	.	ID=CL-1427_2;Note=intrachromosomal
IV	perfect_duplicons	syntenic_region	5297951	5298334	.	+	.	ID=CL-523_2;Note=interchromosomal
IV	perfect_duplicons	syntenic_region	16350950	16351561	.	+	.	ID=CL-2079_1;Note=interchromosomal
X	perfect_duplicons	syntenic_region	14383170	14383781	.	+	.	ID=CL-2079_2;Note=interchromosomal
V	perfect_duplicons	syntenic_region	4420261	4420674	.	+	.	ID=CL-2345_1;Note=intrachromosomal
V	perfect_duplicons	syntenic_region	4427813	4428272	.	+	.	ID=CL-2345_2;Note=intrachromosomal
IV	perfect_duplicons	syntenic_region	5462488	5464262	.	+	.	ID=CL-1716_1;Note=intrachromosomal
IV	perfect_duplicons	syntenic_region	10752402	10754561	.	+	.	ID=CL-1716_2;Note=intrachromosomal
I	perfect_duplicons	syntenic_region	12964802	12966251	.	+	.	ID=CL-327_1;Note=interchromosomal
III	perfect_duplicons	syntenic_region	3131723	3139124	.	+	.	ID=CL-327_2;Note=interchromosomal
V	perfect_duplicons	syntenic_region	8805648	8831417	.	+	.	ID=CL-2469_1;Note=intrachromosomal
V	perfect_duplicons	syntenic_region	8855237	8873511	.	+	.	ID=CL-2469_2;Note=intrachromosomal
III	perfect_duplicons	syntenic_region	11079674	11080255	.	+	.	ID=CL-1378_1;Note=intrachromosomal
III	perfect_duplicons	syntenic_region	11223424	11223910	.	+	.	ID=CL-1378_2;Note=intrachromosomal
IV	perfect_duplicons	syntenic_region	705443	707211	.	+	.	ID=CL-361_2;Note=interchromosomal
IV	perfect_duplicons	syntenic_region	15311195	15311637	.	+	.	ID=CL-2051_1;Note=intrachromosomal
IV	perfect_duplicons	syntenic_region	15318555	15318997	.	+	.	ID=CL-2051_2;Note=intrachromosomal
V	perfect_duplicons	syntenic_region	13425553	13426733	.	+	.	ID=CL-2563_1;Note=intrachromosomal
V	perfect_duplicons	syntenic_region	13427588	13428741	.	+	.	ID=CL-2563_2;Note=intrachromosomal
IV	perfect_duplicons	syntenic_region	11401063	11401446	.	+	.	ID=CL-235_2;Note=interchromosomal
V	perfect_duplicons	syntenic_region	622271	623008	.	+	.	ID=CL-2115_1;Note=intrachromosomal
V	perfect_duplicons	syntenic_region	625753	627651	.	+	.	ID=CL-2115_2;Note=intrachromosomal
II	perfect_duplicons	syntenic_region	11757121	11759167	.	+	.	ID=CL-192_2;Note=interchromosomal
V	perfect_duplicons	syntenic_region	734422	736273	.	+	.	ID=CL-2124_1;Note=intrachromosomal
V	perfect_duplicons	syntenic_region	736946	738872	.	+	.	ID=CL-2124_2;Note=intrachromosomal
IV	perfect_duplicons	syntenic_region	10547060	10555275	.	+	.	ID=CL-1912_1;Note=intrachromosomal
IV	perfect_duplicons	syntenic_region	10558693	10560899	.	+	.	ID=CL-1912_2;Note=intrachromosomal
II	perfect_duplicons	syntenic_region	9684155	9686626	.	+	.	ID=CL-1005_1;Note=interchromosomal
IV	perfect_duplicons	syntenic_region	9228350	9231098	.	+	.	ID=CL-1005_2;Note=interchromosomal
IV	perfect_duplicons	syntenic_region	10029055	10029384	.	+	.	ID=CL-1906_1;Note=intrachromosomal
IV	perfect_duplicons	syntenic_region	10035610	10035939	.	+	.	ID=CL-1906_2;Note=intrachromosomal
V	perfect_duplicons	syntenic_region	451454	453650	.	+	.	ID=CL-2104_1;Note=intrachromosomal
V	perfect_duplicons	syntenic_region	454385	456673	.	+	.	ID=CL-2104_2;Note=intrachromosomal
I	perfect_duplicons	syntenic_region	9780339	9781330	.	+	.	ID=CL-202_1;Note=interchromosomal
II	perfect_duplicons	syntenic_region	14867570	14868923	.	+	.	ID=CL-202_2;Note=interchromosomal
V	perfect_duplicons	syntenic_region	17210684	17212007	.	+	.	ID=CL-2691_1;Note=intrachromosomal
V	perfect_duplicons	syntenic_region	17470190	17471631	.	+	.	ID=CL-2691_2;Note=intrachromosomal
IV	perfect_duplicons	syntenic_region	13982652	13984134	.	+	.	ID=CL-2034_1;Note=intrachromosomal
IV	perfect_duplicons	syntenic_region	13984482	13987435	.	+	.	ID=CL-2034_2;Note=intrachromosomal
I	perfect_duplicons	syntenic_region	6464300	6465709	.	+	.	ID=CL-132_1;Note=intrachromosomal
I	perfect_duplicons	syntenic_region	6546729	6548384	.	+	.	ID=CL-132_2;Note=intrachromosomal
IV	perfect_duplicons	syntenic_region	16647084	16655979	.	+	.	ID=CL-2081_1;Note=interchromosomal
X	perfect_duplicons	syntenic_region	42968	47060	.	+	.	ID=CL-2081_2;Note=interchromosomal
IV	perfect_duplicons	syntenic_region	4199658	4204368	.	+	.	ID=CL-1508_1;Note=intrachromosomal
IV	perfect_duplicons	syntenic_region	10107007	10110384	.	+	.	ID=CL-1508_2;Note=intrachromosomal
V	perfect_duplicons	syntenic_region	10144379	10145536	.	+	.	ID=CL-2516_1;Note=intrachromosomal
V	perfect_duplicons	syntenic_region	13974541	13976528	.	+	.	ID=CL-2516_2;Note=intrachromosomal
X	perfect_duplicons	syntenic_region	3227540	3235395	.	+	.	ID=CL-2779_1;Note=intrachromosomal
X	perfect_duplicons	syntenic_region	3235900	3243613	.	+	.	ID=CL-2779_2;Note=intrachromosomal
II	perfect_duplicons	syntenic_region	5566053	5566663	.	+	.	ID=CL-861_1;Note=intrachromosomal
II	perfect_duplicons	syntenic_region	5567757	5568367	.	+	.	ID=CL-861_2;Note=intrachromosomal
V	perfect_duplicons	syntenic_region	3298883	3301996	.	+	.	ID=CL-2257_2;Note=intrachromosomal
IV	perfect_duplicons	syntenic_region	524697	526388	.	+	.	ID=CL-1439_1;Note=intrachromosomal
IV	perfect_duplicons	syntenic_region	5465005	5468768	.	+	.	ID=CL-1439_2;Note=intrachromosomal
II	perfect_duplicons	syntenic_region	5797893	5798276	.	+	.	ID=CL-530_2;Note=intrachromosomal
X	perfect_duplicons	syntenic_region	10239735	10240969	.	+	.	ID=CL-2206_2;Note=interchromosomal
I	perfect_duplicons	syntenic_region	9988441	9988752	.	+	.	ID=CL-210_1;Note=interchromosomal
IV	perfect_duplicons	syntenic_region	11325989	11326300	.	+	.	ID=CL-210_2;Note=interchromosomal
III	perfect_duplicons	syntenic_region	106051	107452	.	+	.	ID=CL-1204_1;Note=intrachromosomal
III	perfect_duplicons	syntenic_region	109321	111044	.	+	.	ID=CL-1204_2;Note=intrachromosomal
V	perfect_duplicons	syntenic_region	654729	655925	.	+	.	ID=CL-2120_1;Note=intrachromosomal
V	perfect_duplicons	syntenic_region	656501	657780	.	+	.	ID=CL-2120_2;Note=intrachromosomal
IV	perfect_duplicons	syntenic_region	4713014	4715797	.	+	.	ID=CL-65_2;Note=interchromosomal
III	perfect_duplicons	syntenic_region	3841471	3843589	.	+	.	ID=CL-1246_1;Note=interchromosomal
IV	perfect_duplicons	syntenic_region	4188999	4195887	.	+	.	ID=CL-1246_2;Note=interchromosomal
V	perfect_duplicons	syntenic_region	19904525	19911361	.	+	.	ID=CL-2756_1;Note=interchromosomal
X	perfect_duplicons	syntenic_region	182691	190559	.	+	.	ID=CL-2756_2;Note=interchromosomal
V	perfect_duplicons	syntenic_region	5234829	5237095	.	+	.	ID=CL-2378_1;Note=intrachromosomal
V	perfect_duplicons	syntenic_region	5240841	5248005	.	+	.	ID=CL-2378_2;Note=intrachromosomal
II	perfect_duplicons	syntenic_region	13998394	13998846	.	+	.	ID=CL-1173_1;Note=intrachromosomal
II	perfect_duplicons	syntenic_region	13999103	13999926	.	+	.	ID=CL-1173_2;Note=intrachromosomal
I	perfect_duplicons	syntenic_region	9149709	9153067	.	+	.	ID=CL-189_1;Note=interchromosomal
V	perfect_duplicons	syntenic_region	20535846	20539567	.	+	.	ID=CL-189_2;Note=interchromosomal
V	perfect_duplicons	syntenic_region	18410762	18412894	.	+	.	ID=CL-2732_1;Note=intrachromosomal
V	perfect_duplicons	syntenic_region	18414316	18416826	.	+	.	ID=CL-2732_2;Note=intrachromosomal
V	perfect_duplicons	syntenic_region	1465015	1466275	.	+	.	ID=CL-2145_1;Note=intrachromosomal
V	perfect_duplicons	syntenic_region	5158608	5159821	.	+	.	ID=CL-2145_2;Note=intrachromosomal
II	perfect_duplicons	syntenic_region	8172199	8173462	.	+	.	ID=CL-986_1;Note=interchromosomal
V	perfect_duplicons	syntenic_region	13782468	13784013	.	+	.	ID=CL-986_2;Note=interchromosomal
I	perfect_duplicons	syntenic_region	9576348	9577880	.	+	.	ID=CL-196_1;Note=intrachromosomal
I	perfect_duplicons	syntenic_region	9590614	9591771	.	+	.	ID=CL-196_2;Note=intrachromosomal
IV	perfect_duplicons	syntenic_region	12560838	12561146	.	+	.	ID=CL-994_2;Note=interchromosomal
X	perfect_duplicons	syntenic_region	8139523	8139983	.	+	.	ID=CL-2808_1;Note=intrachromosomal
X	perfect_duplicons	syntenic_region	14442540	14443198	.	+	.	ID=CL-2808_2;Note=intrachromosomal
V	perfect_duplicons	syntenic_region	8721175	8725878	.	+	.	ID=CL-1452_2;Note=interchromosomal
V	perfect_duplicons	syntenic_region	1804441	1805760	.	+	.	ID=CL-2161_1;Note=intrachromosomal
V	perfect_duplicons	syntenic_region	9089256	9090580	.	+	.	ID=CL-2161_2;Note=intrachromosomal
X	perfect_duplicons	syntenic_region	17553330	17554360	.	+	.	ID=CL-2044_2;Note=interchromosomal
V	perfect_duplicons	syntenic_region	3195486	3196839	.	+	.	ID=CL-2261_1;Note=intrachromosomal
V	perfect_duplicons	syntenic_region	3198672	3200531	.	+	.	ID=CL-2261_2;Note=intrachromosomal
V	perfect_duplicons	syntenic_region	11513811	11514708	.	+	.	ID=CL-2539_1;Note=intrachromosomal
V	perfect_duplicons	syntenic_region	11512535	11513399	.	+	.	ID=CL-2539_2;Note=intrachromosomal
V	perfect_duplicons	syntenic_region	11516681	11517739	.	+	.	ID=CL-2539_3;Note=intrachromosomal
V	perfect_duplicons	syntenic_region	11515131	11516156	.	+	.	ID=CL-2539_4;Note=intrachromosomal
V	perfect_duplicons	syntenic_region	17097896	17098735	.	+	.	ID=CL-2679_1;Note=intrachromosomal
V	perfect_duplicons	syntenic_region	17105752	17106625	.	+	.	ID=CL-2679_2;Note=intrachromosomal
II	perfect_duplicons	syntenic_region	5818563	5818796	.	+	.	ID=CL-938_1;Note=interchromosomal
IV	perfect_duplicons	syntenic_region	10095405	10095788	.	+	.	ID=CL-938_2;Note=interchromosomal
I	perfect_duplicons	syntenic_region	5577196	5579184	.	+	.	ID=CL-104_1;Note=intrachromosomal
I	perfect_duplicons	syntenic_region	9512517	9514505	.	+	.	ID=CL-104_2;Note=intrachromosomal
II	perfect_duplicons	syntenic_region	11128405	11129031	.	+	.	ID=CL-1039_1;Note=interchromosomal
X	perfect_duplicons	syntenic_region	13418951	13419817	.	+	.	ID=CL-1039_2;Note=interchromosomal
I	perfect_duplicons	syntenic_region	12281211	12282605	.	+	.	ID=CL-294_1;Note=intrachromosomal
I	perfect_duplicons	syntenic_region	12405514	12406935	.	+	.	ID=CL-294_2;Note=intrachromosomal
III	perfect_duplicons	syntenic_region	2208258	2217083	.	+	.	ID=CL-1222_1;Note=interchromosomal
IV	perfect_duplicons	syntenic_region	16522542	16529369	.	+	.	ID=CL-1222_2;Note=interchromosomal
I	perfect_duplicons	syntenic_region	2700421	2702083	.	+	.	ID=CL-41_1;Note=intrachromosomal
I	perfect_duplicons	syntenic_region	2854052	2855671	.	+	.	ID=CL-41_2;Note=intrachromosomal
X	perfect_duplicons	syntenic_region	8537936	8542176	.	+	.	ID=CL-2832_1;Note=intrachromosomal
X	perfect_duplicons	syntenic_region	12356179	12361042	.	+	.	ID=CL-2832_2;Note=intrachromosomal
V	perfect_duplicons	syntenic_region	2271175	2271835	.	+	.	ID=CL-2187_1;Note=intrachromosomal
V	perfect_duplicons	syntenic_region	8599561	8601389	.	+	.	ID=CL-2187_2;Note=intrachromosomal
III	perfect_duplicons	syntenic_region	2446211	2448523	.	+	.	ID=CL-1226_1;Note=interchromosomal
IV	perfect_duplicons	syntenic_region	7746015	7747971	.	+	.	ID=CL-1226_2;Note=interchromosomal
V	perfect_duplicons	syntenic_region	3231397	3234886	.	+	.	ID=CL-2262_1;Note=intrachromosomal
V	perfect_duplicons	syntenic_region	7269726	7272752	.	+	.	ID=CL-2262_2;Note=intrachromosomal
I	perfect_duplicons	syntenic_region	11429062	11432054	.	+	.	ID=CL-262_1;Note=intrachromosomal
I	perfect_duplicons	syntenic_region	11454770	11455440	.	+	.	ID=CL-262_2;Note=intrachromosomal
II	perfect_duplicons	syntenic_region	682675	683326	.	+	.	ID=CL-362_1;Note=intrachromosomal
II	perfect_duplicons	syntenic_region	690055	691090	.	+	.	ID=CL-362_2;Note=intrachromosomal
V	perfect_duplicons	syntenic_region	15805884	15809614	.	+	.	ID=CL-2627_1;Note=intrachromosomal
V	perfect_duplicons	syntenic_region	20676808	20678402	.	+	.	ID=CL-2627_2;Note=intrachromosomal
V	perfect_duplicons	syntenic_region	5077909	5080809	.	+	.	ID=CL-2364_1;Note=intrachromosomal
V	perfect_duplicons	syntenic_region	5082029	5084992	.	+	.	ID=CL-2364_2;Note=intrachromosomal
V	perfect_duplicons	syntenic_region	5085952	5087106	.	+	.	ID=CL-2364_3;Note=intrachromosomal
II	perfect_duplicons	syntenic_region	3221389	3222005	.	+	.	ID=CL-483_1;Note=intrachromosomal
II	perfect_duplicons	syntenic_region	3223540	3224638	.	+	.	ID=CL-483_2;Note=intrachromosomal
IV	perfect_duplicons	syntenic_region	12957999	12959563	.	+	.	ID=CL-2017_1;Note=intrachromosomal
IV	perfect_duplicons	syntenic_region	12973628	12975532	.	+	.	ID=CL-2017_2;Note=intrachromosomal
V	perfect_duplicons	syntenic_region	2057668	2061080	.	+	.	ID=CL-2174_1;Note=intrachromosomal
V	perfect_duplicons	syntenic_region	16493627	16494421	.	+	.	ID=CL-2174_2;Note=intrachromosomal
I	perfect_duplicons	syntenic_region	3963117	3964179	.	+	.	ID=CL-78_1;Note=interchromosomal
V	perfect_duplicons	syntenic_region	14180289	14181487	.	+	.	ID=CL-78_2;Note=interchromosomal
X	perfect_duplicons	syntenic_region	13979160	13980426	.	+	.	ID=CL-2889_1;Note=intrachromosomal
X	perfect_duplicons	syntenic_region	13980760	13981549	.	+	.	ID=CL-2889_2;Note=intrachromosomal
V	perfect_duplicons	syntenic_region	2314003	2323524	.	+	.	ID=CL-2192_1;Note=intrachromosomal
V	perfect_duplicons	syntenic_region	2329444	2333686	.	+	.	ID=CL-2192_2;Note=intrachromosomal
V	perfect_duplicons	syntenic_region	5181896	5183701	.	+	.	ID=CL-2375_1;Note=intrachromosomal
V	perfect_duplicons	syntenic_region	18438197	18440419	.	+	.	ID=CL-2375_2;Note=intrachromosomal
I	perfect_duplicons	syntenic_region	10785117	10787852	.	+	.	ID=CL-251_1;Note=intrachromosomal
I	perfect_duplicons	syntenic_region	10789126	10792890	.	+	.	ID=CL-251_2;Note=intrachromosomal
II	perfect_duplicons	syntenic_region	2696939	2700329	.	+	.	ID=CL-472_1;Note=intrachromosomal
II	perfect_duplicons	syntenic_region	3287369	3289027	.	+	.	ID=CL-472_2;Note=intrachromosomal
IV	perfect_duplicons	syntenic_region	6590780	6591077	.	+	.	ID=CL-1746_1;Note=intrachromosomal
IV	perfect_duplicons	syntenic_region	6598218	6599476	.	+	.	ID=CL-1746_2;Note=intrachromosomal
IV	perfect_duplicons	syntenic_region	2802028	2803237	.	+	.	ID=CL-1477_1;Note=intrachromosomal
IV	perfect_duplicons	syntenic_region	2804005	2804770	.	+	.	ID=CL-1477_2;Note=intrachromosomal
X	perfect_duplicons	syntenic_region	6870306	6871622	.	+	.	ID=CL-2803_1;Note=intrachromosomal
X	perfect_duplicons	syntenic_region	6870518	6871039	.	+	.	ID=CL-2803_2;Note=intrachromosomal
IV	perfect_duplicons	syntenic_region	8824796	8825954	.	+	.	ID=CL-1849_1;Note=intrachromosomal
IV	perfect_duplicons	syntenic_region	11225487	11226456	.	+	.	ID=CL-1849_2;Note=intrachromosomal
V	perfect_duplicons	syntenic_region	7279380	7280499	.	+	.	ID=CL-2416_2;Note=intrachromosomal
IV	perfect_duplicons	syntenic_region	8571420	8571803	.	+	.	ID=CL-534_2;Note=interchromosomal
II	perfect_duplicons	syntenic_region	2410948	2412742	.	+	.	ID=CL-457_1;Note=intrachromosomal
II	perfect_duplicons	syntenic_region	2422214	2425334	.	+	.	ID=CL-457_2;Note=intrachromosomal
IV	perfect_duplicons	syntenic_region	7009872	7010728	.	+	.	ID=CL-1754_1;Note=interchromosomal
V	perfect_duplicons	syntenic_region	14480394	14481234	.	+	.	ID=CL-1754_2;Note=interchromosomal
X	perfect_duplicons	syntenic_region	9865019	9866297	.	+	.	ID=CL-2849_1;Note=intrachromosomal
X	perfect_duplicons	syntenic_region	9866599	9867853	.	+	.	ID=CL-2849_2;Note=intrachromosomal
IV	perfect_duplicons	syntenic_region	10029055	10029384	.	+	.	ID=CL-38_2;Note=interchromosomal
II	perfect_duplicons	syntenic_region	2044703	2045586	.	+	.	ID=CL-438_1;Note=interchromosomal
III	perfect_duplicons	syntenic_region	7774808	7775942	.	+	.	ID=CL-438_2;Note=interchromosomal
V	perfect_duplicons	syntenic_region	2568876	2570743	.	+	.	ID=CL-2223_1;Note=intrachromosomal
V	perfect_duplicons	syntenic_region	2571527	2573208	.	+	.	ID=CL-2223_2;Note=intrachromosomal
IV	perfect_duplicons	syntenic_region	12967451	12969240	.	+	.	ID=CL-2019_2;Note=intrachromosomal
IV	perfect_duplicons	syntenic_region	6377091	6378092	.	+	.	ID=CL-1739_1;Note=intrachromosomal
IV	perfect_duplicons	syntenic_region	11225487	11226456	.	+	.	ID=CL-1739_2;Note=intrachromosomal
II	perfect_duplicons	syntenic_region	12564091	12565849	.	+	.	ID=CL-1066_1;Note=interchromosomal
V	perfect_duplicons	syntenic_region	3518187	3519799	.	+	.	ID=CL-1066_2;Note=interchromosomal
II	perfect_duplicons	syntenic_region	2249408	2253961	.	+	.	ID=CL-442_1;Note=interchromosomal
X	perfect_duplicons	syntenic_region	194448	197901	.	+	.	ID=CL-442_2;Note=interchromosomal
X	perfect_duplicons	syntenic_region	1692133	1696974	.	+	.	ID=CL-2773_1;Note=intrachromosomal
X	perfect_duplicons	syntenic_region	16515479	16522209	.	+	.	ID=CL-2773_2;Note=intrachromosomal
IV	perfect_duplicons	syntenic_region	13741010	13742233	.	+	.	ID=CL-2033_1;Note=interchromosomal
V	perfect_duplicons	syntenic_region	5408512	5410055	.	+	.	ID=CL-2033_2;Note=interchromosomal
III	perfect_duplicons	syntenic_region	8343690	8344255	.	+	.	ID=CL-1334_1;Note=intrachromosomal
III	perfect_duplicons	syntenic_region	8351726	8355014	.	+	.	ID=CL-1334_2;Note=intrachromosomal
V	perfect_duplicons	syntenic_region	444894	446675	.	+	.	ID=CL-2103_1;Note=intrachromosomal
V	perfect_duplicons	syntenic_region	447570	449231	.	+	.	ID=CL-2103_2;Note=intrachromosomal
V	perfect_duplicons	syntenic_region	13498921	13511606	.	+	.	ID=CL-2564_1;Note=intrachromosomal
V	perfect_duplicons	syntenic_region	16219683	16221803	.	+	.	ID=CL-2564_2;Note=intrachromosomal
II	perfect_duplicons	syntenic_region	11875066	11880212	.	+	.	ID=CL-1052_1;Note=interchromosomal
V	perfect_duplicons	syntenic_region	1687496	1689686	.	+	.	ID=CL-1052_2;Note=interchromosomal
II	perfect_duplicons	syntenic_region	4825402	4825785	.	+	.	ID=CL-550_1;Note=interchromosomal
IV	perfect_duplicons	syntenic_region	10095405	10095788	.	+	.	ID=CL-550_2;Note=interchromosomal
I	perfect_duplicons	syntenic_region	12130060	12131371	.	+	.	ID=CL-286_1;Note=intrachromosomal
I	perfect_duplicons	syntenic_region	12132543	12133700	.	+	.	ID=CL-286_2;Note=intrachromosomal
V	perfect_duplicons	syntenic_region	18640474	18648314	.	+	.	ID=CL-2738_1;Note=intrachromosomal
V	perfect_duplicons	syntenic_region	18654683	18656130	.	+	.	ID=CL-2738_2;Note=intrachromosomal
V	perfect_duplicons	syntenic_region	5599260	5601313	.	+	.	ID=CL-2387_1;Note=interchromosomal
X	perfect_duplicons	syntenic_region	1402212	1404112	.	+	.	ID=CL-2387_2;Note=interchromosomal
I	perfect_duplicons	syntenic_region	12394109	12396267	.	+	.	ID=CL-310_1;Note=interchromosomal
V	perfect_duplicons	syntenic_region	551280	552979	.	+	.	ID=CL-310_2;Note=interchromosomal
I	perfect_duplicons	syntenic_region	6682369	6683373	.	+	.	ID=CL-135_1;Note=interchromosomal
IV	perfect_duplicons	syntenic_region	5310223	5311392	.	+	.	ID=CL-135_2;Note=interchromosomal
V	perfect_duplicons	syntenic_region	1182808	1184718	.	+	.	ID=CL-2139_1;Note=intrachromosomal
V	perfect_duplicons	syntenic_region	10114852	10117183	.	+	.	ID=CL-2139_2;Note=intrachromosomal
V	perfect_duplicons	syntenic_region	17331608	17335514	.	+	.	ID=CL-2700_1;Note=intrachromosomal
V	perfect_duplicons	syntenic_region	17559471	17561579	.	+	.	ID=CL-2700_2;Note=intrachromosomal
X	perfect_duplicons	syntenic_region	11487720	11488078	.	+	.	ID=CL-2853_1;Note=intrachromosomal
X	perfect_duplicons	syntenic_region	11490054	11490418	.	+	.	ID=CL-2853_2;Note=intrachromosomal
II	perfect_duplicons	syntenic_region	2003378	2008251	.	+	.	ID=CL-433_1;Note=intrachromosomal
II	perfect_duplicons	syntenic_region	2594053	2598561	.	+	.	ID=CL-433_2;Note=intrachromosomal
IV	perfect_duplicons	syntenic_region	5306833	5308371	.	+	.	ID=CL-1692_1;Note=interchromosomal
V	perfect_duplicons	syntenic_region	9565601	9568680	.	+	.	ID=CL-1692_2;Note=interchromosomal
I	perfect_duplicons	syntenic_region	2050816	2053703	.	+	.	ID=CL-24_1;Note=interchromosomal
IV	perfect_duplicons	syntenic_region	4181295	4184455	.	+	.	ID=CL-24_2;Note=interchromosomal
X	perfect_duplicons	syntenic_region	3112191	3114678	.	+	.	ID=CL-1017_2;Note=interchromosomal
III	perfect_duplicons	syntenic_region	4423766	4429470	.	+	.	ID=CL-1275_1;Note=interchromosomal
V	perfect_duplicons	syntenic_region	856851	862061	.	+	.	ID=CL-1275_2;Note=interchromosomal
V	perfect_duplicons	syntenic_region	16462410	16466329	.	+	.	ID=CL-2664_1;Note=intrachromosomal
V	perfect_duplicons	syntenic_region	16510349	16514507	.	+	.	ID=CL-2664_2;Note=intrachromosomal
II	perfect_duplicons	syntenic_region	15051980	15055613	.	+	.	ID=CL-1190_1;Note=intrachromosomal
II	perfect_duplicons	syntenic_region	15058122	15061952	.	+	.	ID=CL-1190_2;Note=intrachromosomal
IV	perfect_duplicons	syntenic_region	9894603	9894986	.	+	.	ID=CL-538_2;Note=interchromosomal
III	perfect_duplicons	syntenic_region	7606784	7610591	.	+	.	ID=CL-683_2;Note=interchromosomal
IV	perfect_duplicons	syntenic_region	14424675	14425502	.	+	.	ID=CL-2035_1;Note=intrachromosomal
IV	perfect_duplicons	syntenic_region	14427661	14428397	.	+	.	ID=CL-2035_2;Note=intrachromosomal
IV	perfect_duplicons	syntenic_region	9688992	9689375	.	+	.	ID=CL-544_2;Note=interchromosomal
V	perfect_duplicons	syntenic_region	5463775	5465419	.	+	.	ID=CL-2383_1;Note=intrachromosomal
V	perfect_duplicons	syntenic_region	5480734	5482399	.	+	.	ID=CL-2383_2;Note=intrachromosomal
V	perfect_duplicons	syntenic_region	3037934	3039332	.	+	.	ID=CL-2248_1;Note=intrachromosomal
V	perfect_duplicons	syntenic_region	10202687	10203446	.	+	.	ID=CL-2248_2;Note=intrachromosomal
II	perfect_duplicons	syntenic_region	1869589	1870692	.	+	.	ID=CL-410_1;Note=intrachromosomal
II	perfect_duplicons	syntenic_region	1871550	1873147	.	+	.	ID=CL-410_2;Note=intrachromosomal
V	perfect_duplicons	syntenic_region	19950885	19954211	.	+	.	ID=CL-2759_1;Note=interchromosomal
X	perfect_duplicons	syntenic_region	975737	977999	.	+	.	ID=CL-2759_2;Note=interchromosomal
IV	perfect_duplicons	syntenic_region	3792204	3793851	.	+	.	ID=CL-302_2;Note=interchromosomal
V	perfect_duplicons	syntenic_region	16972403	16974057	.	+	.	ID=CL-2671_1;Note=intrachromosomal
V	perfect_duplicons	syntenic_region	17395642	17398002	.	+	.	ID=CL-2671_2;Note=intrachromosomal
I	perfect_duplicons	syntenic_region	683942	686578	.	+	.	ID=CL-16_1;Note=intrachromosomal
I	perfect_duplicons	syntenic_region	7229575	7233118	.	+	.	ID=CL-16_2;Note=intrachromosomal
V	perfect_duplicons	syntenic_region	3810842	3811620	.	+	.	ID=CL-2307_1;Note=intrachromosomal
V	perfect_duplicons	syntenic_region	3812581	3813348	.	+	.	ID=CL-2307_2;Note=intrachromosomal
V	perfect_duplicons	syntenic_region	16164390	16165446	.	+	.	ID=CL-2651_1;Note=intrachromosomal
V	perfect_duplicons	syntenic_region	16166209	16167382	.	+	.	ID=CL-2651_2;Note=intrachromosomal
II	perfect_duplicons	syntenic_region	14688057	14693029	.	+	.	ID=CL-1184_1;Note=interchromosomal
V	perfect_duplicons	syntenic_region	3325450	3330422	.	+	.	ID=CL-1184_2;Note=interchromosomal
V	perfect_duplicons	syntenic_region	364951	373256	.	+	.	ID=CL-2097_1;Note=intrachromosomal
V	perfect_duplicons	syntenic_region	374409	379673	.	+	.	ID=CL-2097_2;Note=intrachromosomal
IV	perfect_duplicons	syntenic_region	15641192	15643766	.	+	.	ID=CL-2065_1;Note=intrachromosomal
IV	perfect_duplicons	syntenic_region	15641473	15641750	.	+	.	ID=CL-2065_2;Note=intrachromosomal
III	perfect_duplicons	syntenic_region	5782687	5785085	.	+	.	ID=CL-1307_1;Note=intrachromosomal
III	perfect_duplicons	syntenic_region	9851785	9853164	.	+	.	ID=CL-1307_2;Note=intrachromosomal
X	perfect_duplicons	syntenic_region	8322049	8323281	.	+	.	ID=CL-2149_2;Note=interchromosomal
V	perfect_duplicons	syntenic_region	2950711	2952201	.	+	.	ID=CL-2243_1;Note=intrachromosomal
V	perfect_duplicons	syntenic_region	2974028	2975384	.	+	.	ID=CL-2243_2;Note=intrachromosomal
III	perfect_duplicons	syntenic_region	9945552	9946389	.	+	.	ID=CL-1345_2;Note=intrachromosomal
V	perfect_duplicons	syntenic_region	2334913	2336251	.	+	.	ID=CL-2197_2;Note=intrachromosomal
V	perfect_duplicons	syntenic_region	9544741	9545256	.	+	.	ID=CL-226_2;Note=interchromosomal
I	perfect_duplicons	syntenic_region	1911847	1913907	.	+	.	ID=CL-20_1;Note=interchromosomal
II	perfect_duplicons	syntenic_region	3245165	3245981	.	+	.	ID=CL-20_2;Note=interchromosomal
II	perfect_duplicons	syntenic_region	1285809	1286339	.	+	.	ID=CL-396_1;Note=interchromosomal
V	perfect_duplicons	syntenic_region	15997170	15997701	.	+	.	ID=CL-396_2;Note=interchromosomal
X	perfect_duplicons	syntenic_region	8541825	8542176	.	+	.	ID=CL-2811_1;Note=intrachromosomal
X	perfect_duplicons	syntenic_region	8541084	8541434	.	+	.	ID=CL-2811_2;Note=intrachromosomal
X	perfect_duplicons	syntenic_region	8537046	8537396	.	+	.	ID=CL-2811_3;Note=intrachromosomal
X	perfect_duplicons	syntenic_region	8534665	8535016	.	+	.	ID=CL-2811_4;Note=intrachromosomal
X	perfect_duplicons	syntenic_region	8538678	8539028	.	+	.	ID=CL-2811_5;Note=intrachromosomal
X	perfect_duplicons	syntenic_region	8537936	8538287	.	+	.	ID=CL-2811_6;Note=intrachromosomal
X	perfect_duplicons	syntenic_region	8535407	8535757	.	+	.	ID=CL-2811_7;Note=intrachromosomal
IV	perfect_duplicons	syntenic_region	15942496	15944391	.	+	.	ID=CL-1723_2;Note=intrachromosomal
X	perfect_duplicons	syntenic_region	270408	274012	.	+	.	ID=CL-491_2;Note=interchromosomal
IV	perfect_duplicons	syntenic_region	4717047	4720207	.	+	.	ID=CL-25_2;Note=interchromosomal
V	perfect_duplicons	syntenic_region	15414123	15417592	.	+	.	ID=CL-2608_1;Note=intrachromosomal
V	perfect_duplicons	syntenic_region	17497386	17498941	.	+	.	ID=CL-2608_2;Note=intrachromosomal
V	perfect_duplicons	syntenic_region	1510025	1511631	.	+	.	ID=CL-2152_1;Note=intrachromosomal
V	perfect_duplicons	syntenic_region	16904887	16907256	.	+	.	ID=CL-2152_2;Note=intrachromosomal
IV	perfect_duplicons	syntenic_region	256057	257189	.	+	.	ID=CL-1430_1;Note=intrachromosomal
IV	perfect_duplicons	syntenic_region	3803584	3804777	.	+	.	ID=CL-1430_2;Note=intrachromosomal
II	perfect_duplicons	syntenic_region	2656907	2658259	.	+	.	ID=CL-466_1;Note=intrachromosomal
II	perfect_duplicons	syntenic_region	3199613	3200901	.	+	.	ID=CL-466_2;Note=intrachromosomal
IV	perfect_duplicons	syntenic_region	14919585	14920237	.	+	.	ID=CL-2039_1;Note=intrachromosomal
IV	perfect_duplicons	syntenic_region	16278174	16278783	.	+	.	ID=CL-2039_2;Note=intrachromosomal
I	perfect_duplicons	syntenic_region	10348089	10349309	.	+	.	ID=CL-244_1;Note=interchromosomal
X	perfect_duplicons	syntenic_region	7230838	7238610	.	+	.	ID=CL-244_2;Note=interchromosomal
III	perfect_duplicons	syntenic_region	95393	97725	.	+	.	ID=CL-1203_1;Note=intrachromosomal
III	perfect_duplicons	syntenic_region	98397	98921	.	+	.	ID=CL-1203_2;Note=intrachromosomal
IV	perfect_duplicons	syntenic_region	16802040	16804039	.	+	.	ID=CL-2086_1;Note=intrachromosomal
IV	perfect_duplicons	syntenic_region	16804986	16806399	.	+	.	ID=CL-2086_2;Note=intrachromosomal
I	perfect_duplicons	syntenic_region	11623105	11626552	.	+	.	ID=CL-273_1;Note=interchromosomal
V	perfect_duplicons	syntenic_region	1095364	1098623	.	+	.	ID=CL-273_2;Note=interchromosomal
V	perfect_duplicons	syntenic_region	17326536	17327889	.	+	.	ID=CL-2699_1;Note=intrachromosomal
V	perfect_duplicons	syntenic_region	17551473	17552783	.	+	.	ID=CL-2699_2;Note=intrachromosomal
V	perfect_duplicons	syntenic_region	17895339	17896728	.	+	.	ID=CL-2716_1;Note=intrachromosomal
V	perfect_duplicons	syntenic_region	17899795	17901844	.	+	.	ID=CL-2716_2;Note=intrachromosomal
IV	perfect_duplicons	syntenic_region	11263372	11264302	.	+	.	ID=CL-1925_1;Note=interchromosomal
V	perfect_duplicons	syntenic_region	9159669	9165264	.	+	.	ID=CL-1925_2;Note=interchromosomal
V	perfect_duplicons	syntenic_region	15848062	15849582	.	+	.	ID=CL-2629_1;Note=intrachromosomal
V	perfect_duplicons	syntenic_region	15856802	15858359	.	+	.	ID=CL-2629_2;Note=intrachromosomal
II	perfect_duplicons	syntenic_region	818663	820525	.	+	.	ID=CL-365_1;Note=interchromosomal
V	perfect_duplicons	syntenic_region	7751925	7754120	.	+	.	ID=CL-365_2;Note=interchromosomal
V	perfect_duplicons	syntenic_region	15255108	15260762	.	+	.	ID=CL-2603_1;Note=intrachromosomal
V	perfect_duplicons	syntenic_region	15805884	15811304	.	+	.	ID=CL-2603_2;Note=intrachromosomal
X	perfect_duplicons	syntenic_region	17547728	17548548	.	+	.	ID=CL-2901_1;Note=intrachromosomal
X	perfect_duplicons	syntenic_region	17549635	17551788	.	+	.	ID=CL-2901_2;Note=intrachromosomal
III	perfect_duplicons	syntenic_region	6465166	6467085	.	+	.	ID=CL-1309_1;Note=interchromosomal
X	perfect_duplicons	syntenic_region	15586938	15590310	.	+	.	ID=CL-1309_2;Note=interchromosomal
I	perfect_duplicons	syntenic_region	2786136	2787513	.	+	.	ID=CL-48_1;Note=interchromosomal
V	perfect_duplicons	syntenic_region	14213606	14214907	.	+	.	ID=CL-48_2;Note=interchromosomal
III	perfect_duplicons	syntenic_region	2967038	2968922	.	+	.	ID=CL-1231_1;Note=interchromosomal
IV	perfect_duplicons	syntenic_region	2896967	2900635	.	+	.	ID=CL-1231_2;Note=interchromosomal
V	perfect_duplicons	syntenic_region	3268808	3269504	.	+	.	ID=CL-2273_1;Note=intrachromosomal
V	perfect_duplicons	syntenic_region	3398691	3399387	.	+	.	ID=CL-2273_2;Note=intrachromosomal
II	perfect_duplicons	syntenic_region	1670864	1674340	.	+	.	ID=CL-403_1;Note=intrachromosomal
II	perfect_duplicons	syntenic_region	7690739	7693815	.	+	.	ID=CL-403_2;Note=intrachromosomal
I	perfect_duplicons	syntenic_region	109265	110044	.	+	.	ID=CL-1_1;Note=intrachromosomal
I	perfect_duplicons	syntenic_region	11632992	11633722	.	+	.	ID=CL-1_2;Note=intrachromosomal
III	perfect_duplicons	syntenic_region	13463111	13464219	.	+	.	ID=CL-143_2;Note=interchromosomal
V	perfect_duplicons	syntenic_region	2721289	2722654	.	+	.	ID=CL-2231_1;Note=intrachromosomal
V	perfect_duplicons	syntenic_region	2722902	2725324	.	+	.	ID=CL-2231_2;Note=intrachromosomal
III	perfect_duplicons	syntenic_region	6858731	6859509	.	+	.	ID=CL-1313_1;Note=intrachromosomal
III	perfect_duplicons	syntenic_region	6859801	6860724	.	+	.	ID=CL-1313_2;Note=intrachromosomal
I	perfect_duplicons	syntenic_region	13890329	13891445	.	+	.	ID=CL-341_1;Note=intrachromosomal
I	perfect_duplicons	syntenic_region	13893120	13894236	.	+	.	ID=CL-341_2;Note=intrachromosomal
V	perfect_duplicons	syntenic_region	15916308	15917532	.	+	.	ID=CL-2635_1;Note=intrachromosomal
V	perfect_duplicons	syntenic_region	15919408	15920318	.	+	.	ID=CL-2635_2;Note=intrachromosomal
V	perfect_duplicons	syntenic_region	15285581	15287901	.	+	.	ID=CL-2604_1;Note=intrachromosomal
V	perfect_duplicons	syntenic_region	15289001	15291062	.	+	.	ID=CL-2604_2;Note=intrachromosomal
I	perfect_duplicons	syntenic_region	13219129	13219452	.	+	.	ID=CL-336_1;Note=interchromosomal
V	perfect_duplicons	syntenic_region	12263477	12263800	.	+	.	ID=CL-336_2;Note=interchromosomal
V	perfect_duplicons	syntenic_region	18294324	18295827	.	+	.	ID=CL-2729_1;Note=intrachromosomal
V	perfect_duplicons	syntenic_region	18304033	18305536	.	+	.	ID=CL-2729_2;Note=intrachromosomal
V	perfect_duplicons	syntenic_region	15642613	15643266	.	+	.	ID=CL-2617_1;Note=intrachromosomal
V	perfect_duplicons	syntenic_region	15646957	15647610	.	+	.	ID=CL-2617_2;Note=intrachromosomal
V	perfect_duplicons	syntenic_region	19300642	19303692	.	+	.	ID=CL-2747_1;Note=intrachromosomal
V	perfect_duplicons	syntenic_region	19313239	19316476	.	+	.	ID=CL-2747_2;Note=intrachromosomal
II	perfect_duplicons	syntenic_region	5168131	5169306	.	+	.	ID=CL-806_1;Note=intrachromosomal
II	perfect_duplicons	syntenic_region	5169813	5171014	.	+	.	ID=CL-806_2;Note=intrachromosomal
V	perfect_duplicons	syntenic_region	4898203	4900068	.	+	.	ID=CL-2357_1;Note=intrachromosomal
V	perfect_duplicons	syntenic_region	4901376	4905836	.	+	.	ID=CL-2357_2;Note=intrachromosomal
V	perfect_duplicons	syntenic_region	9544741	9546137	.	+	.	ID=CL-2506_1;Note=intrachromosomal
V	perfect_duplicons	syntenic_region	16040117	16041164	.	+	.	ID=CL-2506_2;Note=intrachromosomal
II	perfect_duplicons	syntenic_region	10477173	10477607	.	+	.	ID=CL-1023_2;Note=intrachromosomal
III	perfect_duplicons	syntenic_region	1249509	1258404	.	+	.	ID=CL-1214_1;Note=intrachromosomal
III	perfect_duplicons	syntenic_region	1259414	1266845	.	+	.	ID=CL-1214_2;Note=intrachromosomal
V	perfect_duplicons	syntenic_region	3553215	3554526	.	+	.	ID=CL-2299_1;Note=intrachromosomal
V	perfect_duplicons	syntenic_region	7379813	7381032	.	+	.	ID=CL-2299_2;Note=intrachromosomal
IV	perfect_duplicons	syntenic_region	3954078	3956184	.	+	.	ID=CL-1501_1;Note=intrachromosomal
IV	perfect_duplicons	syntenic_region	3973362	3975657	.	+	.	ID=CL-1501_2;Note=intrachromosomal
II	perfect_duplicons	syntenic_region	14526228	14528104	.	+	.	ID=CL-1181_1;Note=interchromosomal
V	perfect_duplicons	syntenic_region	18353475	18355807	.	+	.	ID=CL-1181_2;Note=interchromosomal
V	perfect_duplicons	syntenic_region	18558831	18560240	.	+	.	ID=CL-2544_2;Note=intrachromosomal
II	perfect_duplicons	syntenic_region	11439207	11439666	.	+	.	ID=CL-1045_1;Note=interchromosomal
IV	perfect_duplicons	syntenic_region	7967441	7969509	.	+	.	ID=CL-1045_2;Note=interchromosomal
II	perfect_duplicons	syntenic_region	7065050	7069898	.	+	.	ID=CL-972_1;Note=intrachromosomal
II	perfect_duplicons	syntenic_region	7078082	7078499	.	+	.	ID=CL-972_2;Note=intrachromosomal
IV	perfect_duplicons	syntenic_region	4235624	4236640	.	+	.	ID=CL-1510_1;Note=intrachromosomal
IV	perfect_duplicons	syntenic_region	4243579	4244580	.	+	.	ID=CL-1510_2;Note=intrachromosomal
IV	perfect_duplicons	syntenic_region	3470039	3470708	.	+	.	ID=CL-1489_1;Note=intrachromosomal
IV	perfect_duplicons	syntenic_region	16328095	16328574	.	+	.	ID=CL-1489_2;Note=intrachromosomal
V	perfect_duplicons	syntenic_region	19014601	19019965	.	+	.	ID=CL-2743_2;Note=intrachromosomal
IV	perfect_duplicons	syntenic_region	16339625	16341334	.	+	.	ID=CL-2078_1;Note=intrachromosomal
IV	perfect_duplicons	syntenic_region	16342450	16344159	.	+	.	ID=CL-2078_2;Note=intrachromosomal
V	perfect_duplicons	syntenic_region	11081050	11082280	.	+	.	ID=CL-1422_2;Note=interchromosomal
V	perfect_duplicons	syntenic_region	8830159	8831417	.	+	.	ID=CL-1414_2;Note=interchromosomal
V	perfect_duplicons	syntenic_region	17506556	17508473	.	+	.	ID=CL-2708_1;Note=intrachromosomal
V	perfect_duplicons	syntenic_region	17508760	17510181	.	+	.	ID=CL-2708_2;Note=intrachromosomal
I	perfect_duplicons	syntenic_region	2854052	2855671	.	+	.	ID=CL-53_1;Note=interchromosomal
V	perfect_duplicons	syntenic_region	16103908	16105872	.	+	.	ID=CL-53_2;Note=interchromosomal
IV	perfect_duplicons	syntenic_region	14846346	14847056	.	+	.	ID=CL-450_2;Note=interchromosomal
I	perfect_duplicons	syntenic_region	8329106	8329637	.	+	.	ID=CL-160_1;Note=interchromosomal
X	perfect_duplicons	syntenic_region	4715153	4715721	.	+	.	ID=CL-160_2;Note=interchromosomal
IV	perfect_duplicons	syntenic_region	3543812	3546523	.	+	.	ID=CL-1493_1;Note=interchromosomal
V	perfect_duplicons	syntenic_region	2215724	2218091	.	+	.	ID=CL-1493_2;Note=interchromosomal
V	perfect_duplicons	syntenic_region	15600374	15605028	.	+	.	ID=CL-2615_1;Note=interchromosomal
X	perfect_duplicons	syntenic_region	114700	119143	.	+	.	ID=CL-2615_2;Note=interchromosomal
V	perfect_duplicons	syntenic_region	5872067	5874897	.	+	.	ID=CL-2394_1;Note=intrachromosomal
V	perfect_duplicons	syntenic_region	5876353	5879832	.	+	.	ID=CL-2394_2;Note=intrachromosomal
IV	perfect_duplicons	syntenic_region	4334369	4334793	.	+	.	ID=CL-1528_1;Note=intrachromosomal
IV	perfect_duplicons	syntenic_region	13648037	13649178	.	+	.	ID=CL-1528_2;Note=intrachromosomal
V	perfect_duplicons	syntenic_region	11401172	11403087	.	+	.	ID=CL-2535_1;Note=intrachromosomal
V	perfect_duplicons	syntenic_region	13769649	13771259	.	+	.	ID=CL-2535_2;Note=intrachromosomal
V	perfect_duplicons	syntenic_region	521813	524214	.	+	.	ID=CL-2108_1;Note=intrachromosomal
V	perfect_duplicons	syntenic_region	12919986	12921573	.	+	.	ID=CL-2108_2;Note=intrachromosomal
IV	perfect_duplicons	syntenic_region	717925	719451	.	+	.	ID=CL-1443_1;Note=intrachromosomal
IV	perfect_duplicons	syntenic_region	756721	759084	.	+	.	ID=CL-1443_2;Note=intrachromosomal
II	perfect_duplicons	syntenic_region	933043	936932	.	+	.	ID=CL-373_1;Note=interchromosomal
IV	perfect_duplicons	syntenic_region	10310769	10313577	.	+	.	ID=CL-373_2;Note=interchromosomal
III	perfect_duplicons	syntenic_region	2856219	2865376	.	+	.	ID=CL-1229_1;Note=intrachromosomal
III	perfect_duplicons	syntenic_region	12370341	12372337	.	+	.	ID=CL-1229_2;Note=intrachromosomal
IV	perfect_duplicons	syntenic_region	5631966	5633306	.	+	.	ID=CL-1719_1;Note=intrachromosomal
IV	perfect_duplicons	syntenic_region	13472540	13473903	.	+	.	ID=CL-1719_2;Note=intrachromosomal
V	perfect_duplicons	syntenic_region	4170106	4175611	.	+	.	ID=CL-2337_1;Note=intrachromosomal
V	perfect_duplicons	syntenic_region	14457453	14459875	.	+	.	ID=CL-2337_2;Note=intrachromosomal
IV	perfect_duplicons	syntenic_region	7258637	7262012	.	+	.	ID=CL-1764_1;Note=interchromosomal
X	perfect_duplicons	syntenic_region	13398120	13399152	.	+	.	ID=CL-1764_2;Note=interchromosomal
V	perfect_duplicons	syntenic_region	819550	820731	.	+	.	ID=CL-2128_1;Note=intrachromosomal
V	perfect_duplicons	syntenic_region	821845	823024	.	+	.	ID=CL-2128_2;Note=intrachromosomal
II	perfect_duplicons	syntenic_region	3582046	3589715	.	+	.	ID=CL-496_1;Note=intrachromosomal
II	perfect_duplicons	syntenic_region	3592045	3593483	.	+	.	ID=CL-496_2;Note=intrachromosomal
IV	perfect_duplicons	syntenic_region	5064668	5065051	.	+	.	ID=CL-527_2;Note=interchromosomal
IV	perfect_duplicons	syntenic_region	2825373	2828013	.	+	.	ID=CL-1479_1;Note=interchromosomal
X	perfect_duplicons	syntenic_region	1547504	1559723	.	+	.	ID=CL-1479_2;Note=interchromosomal
V	perfect_duplicons	syntenic_region	17105752	17106625	.	+	.	ID=CL-2682_1;Note=intrachromosomal
V	perfect_duplicons	syntenic_region	17107499	17108426	.	+	.	ID=CL-2682_2;Note=intrachromosomal
V	perfect_duplicons	syntenic_region	3176460	3177977	.	+	.	ID=CL-2259_1;Note=intrachromosomal
V	perfect_duplicons	syntenic_region	3426374	3430406	.	+	.	ID=CL-2259_2;Note=intrachromosomal
V	perfect_duplicons	syntenic_region	647221	649642	.	+	.	ID=CL-2118_1;Note=intrachromosomal
V	perfect_duplicons	syntenic_region	7161228	7163546	.	+	.	ID=CL-2118_2;Note=intrachromosomal
V	perfect_duplicons	syntenic_region	14356059	14356700	.	+	.	ID=CL-2584_1;Note=intrachromosomal
V	perfect_duplicons	syntenic_region	15186659	15187336	.	+	.	ID=CL-2584_2;Note=intrachromosomal
IV	perfect_duplicons	syntenic_region	6238181	6239421	.	+	.	ID=CL-1730_1;Note=intrachromosomal
IV	perfect_duplicons	syntenic_region	6240290	6241373	.	+	.	ID=CL-1730_2;Note=intrachromosomal
II	perfect_duplicons	syntenic_region	15179866	15185272	.	+	.	ID=CL-1200_1;Note=interchromosomal
V	perfect_duplicons	syntenic_region	16231061	16232244	.	+	.	ID=CL-1200_2;Note=interchromosomal
II	perfect_duplicons	syntenic_region	13827228	13827611	.	+	.	ID=CL-229_2;Note=interchromosomal
II	perfect_duplicons	syntenic_region	9795763	9797655	.	+	.	ID=CL-1006_1;Note=intrachromosomal
II	perfect_duplicons	syntenic_region	9798270	9800253	.	+	.	ID=CL-1006_2;Note=intrachromosomal
II	perfect_duplicons	syntenic_region	9788813	9793199	.	+	.	ID=CL-1006_3;Note=intrachromosomal
III	perfect_duplicons	syntenic_region	10740863	10742307	.	+	.	ID=CL-1240_2;Note=intrachromosomal
V	perfect_duplicons	syntenic_region	20299008	20304307	.	+	.	ID=CL-2762_1;Note=interchromosomal
X	perfect_duplicons	syntenic_region	16829999	16836292	.	+	.	ID=CL-2762_2;Note=interchromosomal
V	perfect_duplicons	syntenic_region	13974541	13976528	.	+	.	ID=CL-2142_2;Note=intrachromosomal
IV	perfect_duplicons	syntenic_region	8333654	8333965	.	+	.	ID=CL-213_2;Note=interchromosomal
IV	perfect_duplicons	syntenic_region	8459209	8460259	.	+	.	ID=CL-142_2;Note=interchromosomal
V	perfect_duplicons	syntenic_region	13932753	13934614	.	+	.	ID=CL-2568_1;Note=intrachromosomal
V	perfect_duplicons	syntenic_region	18148776	18154361	.	+	.	ID=CL-2568_2;Note=intrachromosomal
II	perfect_duplicons	syntenic_region	9524096	9525790	.	+	.	ID=CL-1001_1;Note=interchromosomal
IV	perfect_duplicons	syntenic_region	13353698	13355511	.	+	.	ID=CL-1001_2;Note=interchromosomal
V	perfect_duplicons	syntenic_region	14161529	14162819	.	+	.	ID=CL-2575_1;Note=intrachromosomal
V	perfect_duplicons	syntenic_region	15250580	15251647	.	+	.	ID=CL-2575_2;Note=intrachromosomal
II	perfect_duplicons	syntenic_region	4834176	4834769	.	+	.	ID=CL-583_1;Note=intrachromosomal
II	perfect_duplicons	syntenic_region	4835067	4835660	.	+	.	ID=CL-583_2;Note=intrachromosomal
V	perfect_duplicons	syntenic_region	8889464	8889775	.	+	.	ID=CL-2484_1;Note=intrachromosomal
V	perfect_duplicons	syntenic_region	9547107	9547492	.	+	.	ID=CL-2484_2;Note=intrachromosomal
IV	perfect_duplicons	syntenic_region	11820961	11821867	.	+	.	ID=CL-1995_1;Note=interchromosomal
X	perfect_duplicons	syntenic_region	11603975	11605302	.	+	.	ID=CL-1995_2;Note=interchromosomal
V	perfect_duplicons	syntenic_region	3619446	3620695	.	+	.	ID=CL-2305_1;Note=intrachromosomal
V	perfect_duplicons	syntenic_region	11581104	11582436	.	+	.	ID=CL-2305_2;Note=intrachromosomal
I	perfect_duplicons	syntenic_region	8441595	8442326	.	+	.	ID=CL-172_1;Note=interchromosomal
II	perfect_duplicons	syntenic_region	9610636	9611256	.	+	.	ID=CL-172_2;Note=interchromosomal
IV	perfect_duplicons	syntenic_region	2243059	2243698	.	+	.	ID=CL-1465_1;Note=interchromosomal
V	perfect_duplicons	syntenic_region	11942938	11944548	.	+	.	ID=CL-1465_2;Note=interchromosomal
V	perfect_duplicons	syntenic_region	8845269	8854029	.	+	.	ID=CL-2471_1;Note=intrachromosomal
V	perfect_duplicons	syntenic_region	8887377	8896124	.	+	.	ID=CL-2471_2;Note=intrachromosomal
I	perfect_duplicons	syntenic_region	7866395	7871877	.	+	.	ID=CL-158_1;Note=interchromosomal
III	perfect_duplicons	syntenic_region	62988	66255	.	+	.	ID=CL-158_2;Note=interchromosomal
III	perfect_duplicons	syntenic_region	3928434	3929105	.	+	.	ID=CL-1248_1;Note=intrachromosomal
III	perfect_duplicons	syntenic_region	4911224	4911911	.	+	.	ID=CL-1248_2;Note=intrachromosomal
X	perfect_duplicons	syntenic_region	10864894	10870162	.	+	.	ID=CL-2850_1;Note=intrachromosomal
X	perfect_duplicons	syntenic_region	10871271	10876179	.	+	.	ID=CL-2850_2;Note=intrachromosomal
V	perfect_duplicons	syntenic_region	1682580	1685090	.	+	.	ID=CL-2158_1;Note=intrachromosomal
V	perfect_duplicons	syntenic_region	4010455	4011951	.	+	.	ID=CL-2158_2;Note=intrachromosomal
II	perfect_duplicons	syntenic_region	3091498	3093447	.	+	.	ID=CL-477_1;Note=intrachromosomal
II	perfect_duplicons	syntenic_region	3093897	3094798	.	+	.	ID=CL-477_2;Note=intrachromosomal
II	perfect_duplicons	syntenic_region	3088469	3091291	.	+	.	ID=CL-477_3;Note=intrachromosomal
II	perfect_duplicons	syntenic_region	3098398	3100641	.	+	.	ID=CL-477_4;Note=intrachromosomal
III	perfect_duplicons	syntenic_region	12495968	12498902	.	+	.	ID=CL-1406_1;Note=interchromosomal
IV	perfect_duplicons	syntenic_region	11320291	11323311	.	+	.	ID=CL-1406_2;Note=interchromosomal
III	perfect_duplicons	syntenic_region	7961525	7962670	.	+	.	ID=CL-1326_1;Note=interchromosomal
IV	perfect_duplicons	syntenic_region	14840271	14843250	.	+	.	ID=CL-1326_2;Note=interchromosomal
IV	perfect_duplicons	syntenic_region	7204158	7209991	.	+	.	ID=CL-1760_1;Note=intrachromosomal
IV	perfect_duplicons	syntenic_region	7447963	7449153	.	+	.	ID=CL-1760_2;Note=intrachromosomal
V	perfect_duplicons	syntenic_region	4031612	4033372	.	+	.	ID=CL-2321_1;Note=intrachromosomal
V	perfect_duplicons	syntenic_region	7362394	7364154	.	+	.	ID=CL-2321_2;Note=intrachromosomal
II	perfect_duplicons	syntenic_region	3742517	3745327	.	+	.	ID=CL-504_1;Note=interchromosomal
V	perfect_duplicons	syntenic_region	15482308	15484600	.	+	.	ID=CL-504_2;Note=interchromosomal
V	perfect_duplicons	syntenic_region	17287351	17288634	.	+	.	ID=CL-2697_1;Note=intrachromosomal
V	perfect_duplicons	syntenic_region	17506556	17510181	.	+	.	ID=CL-2697_2;Note=intrachromosomal
III	perfect_duplicons	syntenic_region	9004940	9005860	.	+	.	ID=CL-1340_1;Note=interchromosomal
X	perfect_duplicons	syntenic_region	17222392	17224087	.	+	.	ID=CL-1340_2;Note=interchromosomal
V	perfect_duplicons	syntenic_region	6314159	6316450	.	+	.	ID=CL-2398_1;Note=intrachromosomal
V	perfect_duplicons	syntenic_region	6323265	6326176	.	+	.	ID=CL-2398_2;Note=intrachromosomal
I	perfect_duplicons	syntenic_region	7235406	7238597	.	+	.	ID=CL-149_1;Note=interchromosomal
II	perfect_duplicons	syntenic_region	5814219	5815447	.	+	.	ID=CL-149_2;Note=interchromosomal
II	perfect_duplicons	syntenic_region	13821100	13821483	.	+	.	ID=CL-239_2;Note=interchromosomal
V	perfect_duplicons	syntenic_region	12933014	12934997	.	+	.	ID=CL-2555_1;Note=intrachromosomal
V	perfect_duplicons	syntenic_region	12935561	12941763	.	+	.	ID=CL-2555_2;Note=intrachromosomal
V	perfect_duplicons	syntenic_region	15747454	15750204	.	+	.	ID=CL-2622_1;Note=intrachromosomal
V	perfect_duplicons	syntenic_region	15753215	15760391	.	+	.	ID=CL-2622_2;Note=intrachromosomal
IV	perfect_duplicons	syntenic_region	4759231	4762778	.	+	.	ID=CL-1537_1;Note=intrachromosomal
IV	perfect_duplicons	syntenic_region	11402128	11405930	.	+	.	ID=CL-1537_2;Note=intrachromosomal
V	perfect_duplicons	syntenic_region	4115177	4118417	.	+	.	ID=CL-2326_1;Note=intrachromosomal
V	perfect_duplicons	syntenic_region	15916308	15917532	.	+	.	ID=CL-2326_2;Note=intrachromosomal
IV	perfect_duplicons	syntenic_region	458063	460447	.	+	.	ID=CL-1435_1;Note=intrachromosomal
IV	perfect_duplicons	syntenic_region	5408414	5412137	.	+	.	ID=CL-1435_2;Note=intrachromosomal
III	perfect_duplicons	syntenic_region	11027216	11029319	.	+	.	ID=CL-1375_1;Note=interchromosomal
V	perfect_duplicons	syntenic_region	4560828	4561669	.	+	.	ID=CL-1375_2;Note=interchromosomal
I	perfect_duplicons	syntenic_region	4959493	4961310	.	+	.	ID=CL-61_2;Note=intrachromosomal
IV	perfect_duplicons	syntenic_region	14051190	14056593	.	+	.	ID=CL-1794_2;Note=intrachromosomal
III	perfect_duplicons	syntenic_region	4751842	4752334	.	+	.	ID=CL-1287_1;Note=intrachromosomal
III	perfect_duplicons	syntenic_region	6982506	6982998	.	+	.	ID=CL-1287_2;Note=intrachromosomal
IV	perfect_duplicons	syntenic_region	15595531	15596606	.	+	.	ID=CL-2064_1;Note=interchromosomal
V	perfect_duplicons	syntenic_region	2274882	2275977	.	+	.	ID=CL-2064_2;Note=interchromosomal
IV	perfect_duplicons	syntenic_region	7633414	7634415	.	+	.	ID=CL-1791_1;Note=interchromosomal
X	perfect_duplicons	syntenic_region	14982057	14982721	.	+	.	ID=CL-1791_2;Note=interchromosomal
V	perfect_duplicons	syntenic_region	19954432	19956304	.	+	.	ID=CL-2760_1;Note=intrachromosomal
V	perfect_duplicons	syntenic_region	19961088	19967947	.	+	.	ID=CL-2760_2;Note=intrachromosomal
III	perfect_duplicons	syntenic_region	4881915	4883529	.	+	.	ID=CL-1300_1;Note=intrachromosomal
III	perfect_duplicons	syntenic_region	4885660	4887405	.	+	.	ID=CL-1300_2;Note=intrachromosomal
V	perfect_duplicons	syntenic_region	6980743	6982306	.	+	.	ID=CL-2408_1;Note=intrachromosomal
V	perfect_duplicons	syntenic_region	7684444	7685886	.	+	.	ID=CL-2408_2;Note=intrachromosomal
II	perfect_duplicons	syntenic_region	1022078	1024785	.	+	.	ID=CL-386_1;Note=intrachromosomal
II	perfect_duplicons	syntenic_region	1057218	1060754	.	+	.	ID=CL-386_2;Note=intrachromosomal
I	perfect_duplicons	syntenic_region	12433050	12434875	.	+	.	ID=CL-317_1;Note=intrachromosomal
I	perfect_duplicons	syntenic_region	12447156	12448410	.	+	.	ID=CL-317_2;Note=intrachromosomal
I	perfect_duplicons	syntenic_region	12951128	12953916	.	+	.	ID=CL-326_1;Note=intrachromosomal
I	perfect_duplicons	syntenic_region	12942296	12946518	.	+	.	ID=CL-326_2;Note=intrachromosomal
I	perfect_duplicons	syntenic_region	12946935	12950979	.	+	.	ID=CL-326_3;Note=intrachromosomal
V	perfect_duplicons	syntenic_region	392648	395118	.	+	.	ID=CL-2100_1;Note=intrachromosomal
V	perfect_duplicons	syntenic_region	396828	398757	.	+	.	ID=CL-2100_2;Note=intrachromosomal
III	perfect_duplicons	syntenic_region	139643	141208	.	+	.	ID=CL-1206_1;Note=intrachromosomal
III	perfect_duplicons	syntenic_region	142162	143216	.	+	.	ID=CL-1206_2;Note=intrachromosomal
IV	perfect_duplicons	syntenic_region	7154707	7155913	.	+	.	ID=CL-1758_1;Note=interchromosomal
V	perfect_duplicons	syntenic_region	14429031	14430478	.	+	.	ID=CL-1758_2;Note=interchromosomal
IV	perfect_duplicons	syntenic_region	5190102	5191948	.	+	.	ID=CL-1614_1;Note=intrachromosomal
IV	perfect_duplicons	syntenic_region	7870848	7873017	.	+	.	ID=CL-1614_2;Note=intrachromosomal
V	perfect_duplicons	syntenic_region	5334872	5336313	.	+	.	ID=CL-2380_1;Note=intrachromosomal
V	perfect_duplicons	syntenic_region	5337168	5338997	.	+	.	ID=CL-2380_2;Note=intrachromosomal
V	perfect_duplicons	syntenic_region	17371573	17376671	.	+	.	ID=CL-2705_1;Note=intrachromosomal
V	perfect_duplicons	syntenic_region	17594391	17600233	.	+	.	ID=CL-2705_2;Note=intrachromosomal
V	perfect_duplicons	syntenic_region	17007201	17008371	.	+	.	ID=CL-2674_1;Note=intrachromosomal
V	perfect_duplicons	syntenic_region	17303022	17304406	.	+	.	ID=CL-2674_2;Note=intrachromosomal
V	perfect_duplicons	syntenic_region	10382450	10383948	.	+	.	ID=CL-2521_1;Note=interchromosomal
X	perfect_duplicons	syntenic_region	17553330	17554360	.	+	.	ID=CL-2521_2;Note=interchromosomal
III	perfect_duplicons	syntenic_region	13604434	13605946	.	+	.	ID=CL-1420_1;Note=interchromosomal
X	perfect_duplicons	syntenic_region	4960629	4963951	.	+	.	ID=CL-1420_2;Note=interchromosomal
IV	perfect_duplicons	syntenic_region	4594048	4594888	.	+	.	ID=CL-1533_1;Note=intrachromosomal
IV	perfect_duplicons	syntenic_region	4599946	4605605	.	+	.	ID=CL-1533_2;Note=intrachromosomal
I	perfect_duplicons	syntenic_region	9785923	9787367	.	+	.	ID=CL-203_1;Note=interchromosomal
III	perfect_duplicons	syntenic_region	3131723	3139124	.	+	.	ID=CL-203_2;Note=interchromosomal
V	perfect_duplicons	syntenic_region	5168367	5169656	.	+	.	ID=CL-2374_1;Note=intrachromosomal
V	perfect_duplicons	syntenic_region	5170985	5173138	.	+	.	ID=CL-2374_2;Note=intrachromosomal
II	perfect_duplicons	syntenic_region	11592459	11595289	.	+	.	ID=CL-1049_1;Note=interchromosomal
IV	perfect_duplicons	syntenic_region	11410484	11412816	.	+	.	ID=CL-1049_2;Note=interchromosomal
I	perfect_duplicons	syntenic_region	254709	256606	.	+	.	ID=CL-7_2;Note=intrachromosomal
V	perfect_duplicons	syntenic_region	3518187	3519799	.	+	.	ID=CL-2296_1;Note=intrachromosomal
V	perfect_duplicons	syntenic_region	3512679	3514341	.	+	.	ID=CL-2296_2;Note=intrachromosomal
V	perfect_duplicons	syntenic_region	3507820	3509249	.	+	.	ID=CL-2296_3;Note=intrachromosomal
V	perfect_duplicons	syntenic_region	3510176	3511938	.	+	.	ID=CL-2296_4;Note=intrachromosomal
III	perfect_duplicons	syntenic_region	3448551	3451084	.	+	.	ID=CL-22_2;Note=interchromosomal
V	perfect_duplicons	syntenic_region	3254776	3256150	.	+	.	ID=CL-2265_1;Note=intrachromosomal
V	perfect_duplicons	syntenic_region	5168367	5173138	.	+	.	ID=CL-2265_2;Note=intrachromosomal
II	perfect_duplicons	syntenic_region	2353339	2354339	.	+	.	ID=CL-453_1;Note=interchromosomal
III	perfect_duplicons	syntenic_region	9138040	9138582	.	+	.	ID=CL-453_2;Note=interchromosomal
V	perfect_duplicons	syntenic_region	13135925	13138039	.	+	.	ID=CL-2557_1;Note=intrachromosomal
V	perfect_duplicons	syntenic_region	18191408	18194084	.	+	.	ID=CL-2557_2;Note=intrachromosomal
I	perfect_duplicons	syntenic_region	11235874	11236699	.	+	.	ID=CL-255_1;Note=intrachromosomal
I	perfect_duplicons	syntenic_region	11239708	11240465	.	+	.	ID=CL-255_2;Note=intrachromosomal
I	perfect_duplicons	syntenic_region	248624	256606	.	+	.	ID=CL-9_1;Note=interchromosomal
IV	perfect_duplicons	syntenic_region	5483010	5489959	.	+	.	ID=CL-9_2;Note=interchromosomal
V	perfect_duplicons	syntenic_region	1630310	1631249	.	+	.	ID=CL-2157_1;Note=intrachromosomal
V	perfect_duplicons	syntenic_region	4123314	4127196	.	+	.	ID=CL-2157_2;Note=intrachromosomal
III	perfect_duplicons	syntenic_region	11119685	11123006	.	+	.	ID=CL-1380_2;Note=intrachromosomal
X	perfect_duplicons	syntenic_region	8319606	8320838	.	+	.	ID=CL-2148_2;Note=interchromosomal
IV	perfect_duplicons	syntenic_region	8167185	8168734	.	+	.	ID=CL-73_2;Note=interchromosomal
I	perfect_duplicons	syntenic_region	6441869	6446466	.	+	.	ID=CL-130_1;Note=interchromosomal
V	perfect_duplicons	syntenic_region	2008882	2011370	.	+	.	ID=CL-130_2;Note=interchromosomal
V	perfect_duplicons	syntenic_region	16167963	16169099	.	+	.	ID=CL-2652_1;Note=intrachromosomal
V	perfect_duplicons	syntenic_region	16170406	16171500	.	+	.	ID=CL-2652_2;Note=intrachromosomal
X	perfect_duplicons	syntenic_region	3403468	3408542	.	+	.	ID=CL-2782_1;Note=intrachromosomal
X	perfect_duplicons	syntenic_region	3558880	3572527	.	+	.	ID=CL-2782_2;Note=intrachromosomal
X	perfect_duplicons	syntenic_region	12738915	12743925	.	+	.	ID=CL-2884_1;Note=intrachromosomal
X	perfect_duplicons	syntenic_region	12744926	12749474	.	+	.	ID=CL-2884_2;Note=intrachromosomal
X	perfect_duplicons	syntenic_region	11352088	11356933	.	+	.	ID=CL-2852_1;Note=intrachromosomal
X	perfect_duplicons	syntenic_region	11359094	11363835	.	+	.	ID=CL-2852_2;Note=intrachromosomal
II	perfect_duplicons	syntenic_region	13079317	13080597	.	+	.	ID=CL-1070_1;Note=intrachromosomal
II	perfect_duplicons	syntenic_region	13082405	13083577	.	+	.	ID=CL-1070_2;Note=intrachromosomal
V	perfect_duplicons	syntenic_region	7292736	7294781	.	+	.	ID=CL-2419_1;Note=intrachromosomal
V	perfect_duplicons	syntenic_region	7298753	7301454	.	+	.	ID=CL-2419_2;Note=intrachromosomal
I	perfect_duplicons	syntenic_region	2330963	2332601	.	+	.	ID=CL-29_1;Note=intrachromosomal
I	perfect_duplicons	syntenic_region	2549297	2550199	.	+	.	ID=CL-29_2;Note=intrachromosomal
IV	perfect_duplicons	syntenic_region	17165206	17165790	.	+	.	ID=CL-2071_2;Note=intrachromosomal
IV	perfect_duplicons	syntenic_region	6250315	6251247	.	+	.	ID=CL-1328_2;Note=interchromosomal
II	perfect_duplicons	syntenic_region	13614752	13615999	.	+	.	ID=CL-1075_1;Note=intrachromosomal
II	perfect_duplicons	syntenic_region	13616663	13617811	.	+	.	ID=CL-1075_2;Note=intrachromosomal
II	perfect_duplicons	syntenic_region	1905431	1905916	.	+	.	ID=CL-414_2;Note=intrachromosomal
IV	perfect_duplicons	syntenic_region	5226880	5228177	.	+	.	ID=CL-684_2;Note=interchromosomal
X	perfect_duplicons	syntenic_region	3252952	3256165	.	+	.	ID=CL-163_2;Note=interchromosomal
X	perfect_duplicons	syntenic_region	17125591	17127726	.	+	.	ID=CL-2483_2;Note=interchromosomal
III	perfect_duplicons	syntenic_region	12390970	12395234	.	+	.	ID=CL-1404_1;Note=interchromosomal
IV	perfect_duplicons	syntenic_region	13653923	13655819	.	+	.	ID=CL-1404_2;Note=interchromosomal
II	perfect_duplicons	syntenic_region	5797031	5797414	.	+	.	ID=CL-871_1;Note=interchromosomal
IV	perfect_duplicons	syntenic_region	10095405	10095788	.	+	.	ID=CL-871_2;Note=interchromosomal
I	perfect_duplicons	syntenic_region	4901999	4903101	.	+	.	ID=CL-89_1;Note=intrachromosomal
I	perfect_duplicons	syntenic_region	5582105	5583266	.	+	.	ID=CL-89_2;Note=intrachromosomal
II	perfect_duplicons	syntenic_region	8559732	8560879	.	+	.	ID=CL-991_1;Note=interchromosomal
III	perfect_duplicons	syntenic_region	9745808	9747053	.	+	.	ID=CL-991_2;Note=interchromosomal
III	perfect_duplicons	syntenic_region	4654321	4655367	.	+	.	ID=CL-1282_1;Note=intrachromosomal
III	perfect_duplicons	syntenic_region	4736034	4737169	.	+	.	ID=CL-1282_2;Note=intrachromosomal
IV	perfect_duplicons	syntenic_region	15946768	15947346	.	+	.	ID=CL-2070_1;Note=intrachromosomal
IV	perfect_duplicons	syntenic_region	17163529	17164113	.	+	.	ID=CL-2070_2;Note=intrachromosomal
III	perfect_duplicons	syntenic_region	9927666	9928852	.	+	.	ID=CL-1350_2;Note=intrachromosomal
V	perfect_duplicons	syntenic_region	4031612	4033372	.	+	.	ID=CL-2311_2;Note=intrachromosomal
X	perfect_duplicons	syntenic_region	6279632	6280878	.	+	.	ID=CL-2795_1;Note=intrachromosomal
X	perfect_duplicons	syntenic_region	11711300	11712202	.	+	.	ID=CL-2795_2;Note=intrachromosomal
III	perfect_duplicons	syntenic_region	8924200	8925165	.	+	.	ID=CL-1338_1;Note=interchromosomal
IV	perfect_duplicons	syntenic_region	14799306	14800964	.	+	.	ID=CL-1338_2;Note=interchromosomal
II	perfect_duplicons	syntenic_region	9455330	9456530	.	+	.	ID=CL-998_1;Note=intrachromosomal
II	perfect_duplicons	syntenic_region	9458934	9459475	.	+	.	ID=CL-998_2;Note=intrachromosomal
II	perfect_duplicons	syntenic_region	9452614	9454197	.	+	.	ID=CL-998_3;Note=intrachromosomal
II	perfect_duplicons	syntenic_region	9460041	9461885	.	+	.	ID=CL-998_4;Note=intrachromosomal
V	perfect_duplicons	syntenic_region	16042493	16042804	.	+	.	ID=CL-221_2;Note=interchromosomal
V	perfect_duplicons	syntenic_region	12659848	12660305	.	+	.	ID=CL-2550_1;Note=interchromosomal
X	perfect_duplicons	syntenic_region	7981489	7981997	.	+	.	ID=CL-2550_2;Note=interchromosomal
I	perfect_duplicons	syntenic_region	4765755	4767516	.	+	.	ID=CL-88_1;Note=interchromosomal
V	perfect_duplicons	syntenic_region	18933176	18933648	.	+	.	ID=CL-88_2;Note=interchromosomal
V	perfect_duplicons	syntenic_region	4983896	4987142	.	+	.	ID=CL-2361_1;Note=intrachromosomal
V	perfect_duplicons	syntenic_region	4991490	4995049	.	+	.	ID=CL-2361_2;Note=intrachromosomal
IV	perfect_duplicons	syntenic_region	3507376	3509490	.	+	.	ID=CL-1491_1;Note=intrachromosomal
IV	perfect_duplicons	syntenic_region	16308185	16309789	.	+	.	ID=CL-1491_2;Note=intrachromosomal
IV	perfect_duplicons	syntenic_region	8459209	8460259	.	+	.	ID=CL-1831_1;Note=intrachromosomal
IV	perfect_duplicons	syntenic_region	9708194	9709235	.	+	.	ID=CL-1831_2;Note=intrachromosomal
II	perfect_duplicons	syntenic_region	5068720	5069593	.	+	.	ID=CL-744_1;Note=intrachromosomal
II	perfect_duplicons	syntenic_region	5101981	5102570	.	+	.	ID=CL-744_2;Note=intrachromosomal
V	perfect_duplicons	syntenic_region	14047622	14048566	.	+	.	ID=CL-2573_2;Note=intrachromosomal
II	perfect_duplicons	syntenic_region	1079573	1081332	.	+	.	ID=CL-358_2;Note=intrachromosomal
IV	perfect_duplicons	syntenic_region	10607002	10608344	.	+	.	ID=CL-1913_1;Note=interchromosomal
V	perfect_duplicons	syntenic_region	1748433	1749154	.	+	.	ID=CL-1913_2;Note=interchromosomal
I	perfect_duplicons	syntenic_region	7239082	7243751	.	+	.	ID=CL-151_1;Note=interchromosomal
IV	perfect_duplicons	syntenic_region	9978158	9980681	.	+	.	ID=CL-151_2;Note=interchromosomal
V	perfect_duplicons	syntenic_region	554375	556156	.	+	.	ID=CL-2111_1;Note=intrachromosomal
V	perfect_duplicons	syntenic_region	560699	562957	.	+	.	ID=CL-2111_2;Note=intrachromosomal
IV	perfect_duplicons	syntenic_region	6282915	6284351	.	+	.	ID=CL-1735_1;Note=intrachromosomal
IV	perfect_duplicons	syntenic_region	6288348	6290825	.	+	.	ID=CL-1735_2;Note=intrachromosomal
IV	perfect_duplicons	syntenic_region	6280131	6282227	.	+	.	ID=CL-1735_3;Note=intrachromosomal
IV	perfect_duplicons	syntenic_region	11400386	11401446	.	+	.	ID=CL-1972_1;Note=interchromosomal
V	perfect_duplicons	syntenic_region	9544741	9546137	.	+	.	ID=CL-1972_2;Note=interchromosomal
V	perfect_duplicons	syntenic_region	702562	703684	.	+	.	ID=CL-2123_1;Note=intrachromosomal
V	perfect_duplicons	syntenic_region	707220	708455	.	+	.	ID=CL-2123_2;Note=intrachromosomal
V	perfect_duplicons	syntenic_region	2049335	2053600	.	+	.	ID=CL-2171_1;Note=intrachromosomal
V	perfect_duplicons	syntenic_region	2057668	2061080	.	+	.	ID=CL-2171_2;Note=intrachromosomal
V	perfect_duplicons	syntenic_region	2155532	2156635	.	+	.	ID=CL-2177_1;Note=intrachromosomal
V	perfect_duplicons	syntenic_region	2157130	2158274	.	+	.	ID=CL-2177_2;Note=intrachromosomal
V	perfect_duplicons	syntenic_region	539203	541434	.	+	.	ID=CL-2109_1;Note=intrachromosomal
V	perfect_duplicons	syntenic_region	600596	602336	.	+	.	ID=CL-2109_2;Note=intrachromosomal
II	perfect_duplicons	syntenic_region	3689461	3690740	.	+	.	ID=CL-501_1;Note=intrachromosomal
II	perfect_duplicons	syntenic_region	3693395	3694758	.	+	.	ID=CL-501_2;Note=intrachromosomal
IV	perfect_duplicons	syntenic_region	6267441	6269430	.	+	.	ID=CL-1732_1;Note=intrachromosomal
IV	perfect_duplicons	syntenic_region	6269980	6272007	.	+	.	ID=CL-1732_2;Note=intrachromosomal
I	perfect_duplicons	syntenic_region	9469695	9470445	.	+	.	ID=CL-193_1;Note=intrachromosomal
I	perfect_duplicons	syntenic_region	9471555	9472314	.	+	.	ID=CL-193_2;Note=intrachromosomal
II	perfect_duplicons	syntenic_region	7790555	7791169	.	+	.	ID=CL-984_1;Note=intrachromosomal
II	perfect_duplicons	syntenic_region	10312237	10312763	.	+	.	ID=CL-984_2;Note=intrachromosomal
II	perfect_duplicons	syntenic_region	9657864	9658913	.	+	.	ID=CL-1004_1;Note=intrachromosomal
II	perfect_duplicons	syntenic_region	9659200	9660330	.	+	.	ID=CL-1004_2;Note=intrachromosomal
II	perfect_duplicons	syntenic_region	7056248	7057875	.	+	.	ID=CL-970_1;Note=interchromosomal
V	perfect_duplicons	syntenic_region	16100671	16102624	.	+	.	ID=CL-970_2;Note=interchromosomal
II	perfect_duplicons	syntenic_region	13082405	13083577	.	+	.	ID=CL-1033_2;Note=intrachromosomal
IV	perfect_duplicons	syntenic_region	8822988	8824146	.	+	.	ID=CL-1843_1;Note=intrachromosomal
IV	perfect_duplicons	syntenic_region	11225487	11226456	.	+	.	ID=CL-1843_2;Note=intrachromosomal
V	perfect_duplicons	syntenic_region	3260374	3262081	.	+	.	ID=CL-2266_1;Note=intrachromosomal
V	perfect_duplicons	syntenic_region	3374549	3377071	.	+	.	ID=CL-2266_2;Note=intrachromosomal
V	perfect_duplicons	syntenic_region	3551344	3551863	.	+	.	ID=CL-2298_1;Note=intrachromosomal
V	perfect_duplicons	syntenic_region	3575116	3575849	.	+	.	ID=CL-2298_2;Note=intrachromosomal
II	perfect_duplicons	syntenic_region	5670240	5678210	.	+	.	ID=CL-867_1;Note=intrachromosomal
II	perfect_duplicons	syntenic_region	6057713	6060168	.	+	.	ID=CL-867_2;Note=intrachromosomal
V	perfect_duplicons	syntenic_region	3592755	3594960	.	+	.	ID=CL-2303_1;Note=intrachromosomal
V	perfect_duplicons	syntenic_region	3595178	3597132	.	+	.	ID=CL-2303_2;Note=intrachromosomal
V	perfect_duplicons	syntenic_region	14476916	14478889	.	+	.	ID=CL-2587_1;Note=intrachromosomal
V	perfect_duplicons	syntenic_region	14479262	14482173	.	+	.	ID=CL-2587_2;Note=intrachromosomal
V	perfect_duplicons	syntenic_region	2730702	2731079	.	+	.	ID=CL-2233_1;Note=intrachromosomal
V	perfect_duplicons	syntenic_region	11058671	11060252	.	+	.	ID=CL-2233_2;Note=intrachromosomal
X	perfect_duplicons	syntenic_region	9184097	9190651	.	+	.	ID=CL-2846_1;Note=intrachromosomal
X	perfect_duplicons	syntenic_region	12612648	12617801	.	+	.	ID=CL-2846_2;Note=intrachromosomal
V	perfect_duplicons	syntenic_region	2331916	2333686	.	+	.	ID=CL-2196_1;Note=intrachromosomal
V	perfect_duplicons	syntenic_region	3320746	3324110	.	+	.	ID=CL-2196_2;Note=intrachromosomal
V	perfect_duplicons	syntenic_region	19744401	19746575	.	+	.	ID=CL-2754_1;Note=intrachromosomal
V	perfect_duplicons	syntenic_region	19747840	19750725	.	+	.	ID=CL-2754_2;Note=intrachromosomal
V	perfect_duplicons	syntenic_region	11839519	11840235	.	+	.	ID=CL-178_2;Note=interchromosomal
I	perfect_duplicons	syntenic_region	6326877	6330128	.	+	.	ID=CL-127_2;Note=intrachromosomal
IV	perfect_duplicons	syntenic_region	11930845	11935600	.	+	.	ID=CL-1997_1;Note=interchromosomal
V	perfect_duplicons	syntenic_region	7540940	7544819	.	+	.	ID=CL-1997_2;Note=interchromosomal
V	perfect_duplicons	syntenic_region	6506876	6508786	.	+	.	ID=CL-2402_1;Note=intrachromosomal
V	perfect_duplicons	syntenic_region	6508814	6509793	.	+	.	ID=CL-2402_2;Note=intrachromosomal
V	perfect_duplicons	syntenic_region	8060853	8062154	.	+	.	ID=CL-2444_1;Note=intrachromosomal
V	perfect_duplicons	syntenic_region	8065858	8067880	.	+	.	ID=CL-2444_2;Note=intrachromosomal
II	perfect_duplicons	syntenic_region	14524091	14524942	.	+	.	ID=CL-1180_1;Note=interchromosomal
III	perfect_duplicons	syntenic_region	13780108	13780851	.	+	.	ID=CL-1180_2;Note=interchromosomal
I	perfect_duplicons	syntenic_region	12692158	12698203	.	+	.	ID=CL-323_1;Note=intrachromosomal
I	perfect_duplicons	syntenic_region	12699419	12706972	.	+	.	ID=CL-323_2;Note=intrachromosomal
V	perfect_duplicons	syntenic_region	12407416	12408545	.	+	.	ID=CL-2547_1;Note=intrachromosomal
V	perfect_duplicons	syntenic_region	12412550	12413675	.	+	.	ID=CL-2547_2;Note=intrachromosomal
IV	perfect_duplicons	syntenic_region	17432932	17439906	.	+	.	ID=CL-2096_1;Note=interchromosomal
X	perfect_duplicons	syntenic_region	13545206	13550643	.	+	.	ID=CL-2096_2;Note=interchromosomal
V	perfect_duplicons	syntenic_region	8118256	8120331	.	+	.	ID=CL-2446_1;Note=intrachromosomal
V	perfect_duplicons	syntenic_region	8121221	8123330	.	+	.	ID=CL-2446_2;Note=intrachromosomal
IV	perfect_duplicons	syntenic_region	16813327	16824452	.	+	.	ID=CL-2087_1;Note=intrachromosomal
IV	perfect_duplicons	syntenic_region	16825882	16830718	.	+	.	ID=CL-2087_2;Note=intrachromosomal
V	perfect_duplicons	syntenic_region	18207147	18209050	.	+	.	ID=CL-2725_2;Note=intrachromosomal
II	perfect_duplicons	syntenic_region	3140913	3142950	.	+	.	ID=CL-479_1;Note=intrachromosomal
II	perfect_duplicons	syntenic_region	3143389	3144647	.	+	.	ID=CL-479_2;Note=intrachromosomal
II	perfect_duplicons	syntenic_region	5408331	5408975	.	+	.	ID=CL-858_1;Note=intrachromosomal
II	perfect_duplicons	syntenic_region	5410454	5411080	.	+	.	ID=CL-858_2;Note=intrachromosomal
II	perfect_duplicons	syntenic_region	5797031	5797414	.	+	.	ID=CL-541_2;Note=intrachromosomal
V	perfect_duplicons	syntenic_region	8895741	8896124	.	+	.	ID=CL-236_2;Note=interchromosomal
X	perfect_duplicons	syntenic_region	563828	572644	.	+	.	ID=CL-2767_1;Note=intrachromosomal
X	perfect_duplicons	syntenic_region	576488	587414	.	+	.	ID=CL-2767_2;Note=intrachromosomal
V	perfect_duplicons	syntenic_region	4892614	4897894	.	+	.	ID=CL-2355_1;Note=intrachromosomal
V	perfect_duplicons	syntenic_region	4898203	4905836	.	+	.	ID=CL-2355_2;Note=intrachromosomal
V	perfect_duplicons	syntenic_region	7398497	7399269	.	+	.	ID=CL-2212_2;Note=intrachromosomal
II	perfect_duplicons	syntenic_region	7038335	7040887	.	+	.	ID=CL-967_1;Note=intrachromosomal
II	perfect_duplicons	syntenic_region	11875066	11880212	.	+	.	ID=CL-967_2;Note=intrachromosomal
IV	perfect_duplicons	syntenic_region	2596331	2596783	.	+	.	ID=CL-1475_1;Note=intrachromosomal
IV	perfect_duplicons	syntenic_region	2814565	2818561	.	+	.	ID=CL-1475_2;Note=intrachromosomal
IV	perfect_duplicons	syntenic_region	11624266	11625544	.	+	.	ID=CL-1990_1;Note=intrachromosomal
IV	perfect_duplicons	syntenic_region	11626932	11627905	.	+	.	ID=CL-1990_2;Note=intrachromosomal
IV	perfect_duplicons	syntenic_region	11621466	11623068	.	+	.	ID=CL-1990_3;Note=intrachromosomal
IV	perfect_duplicons	syntenic_region	5064668	5065051	.	+	.	ID=CL-1596_1;Note=intrachromosomal
IV	perfect_duplicons	syntenic_region	10095405	10095788	.	+	.	ID=CL-1596_2;Note=intrachromosomal
II	perfect_duplicons	syntenic_region	12159391	12162567	.	+	.	ID=CL-1056_1;Note=interchromosomal
III	perfect_duplicons	syntenic_region	13503570	13505318	.	+	.	ID=CL-1056_2;Note=interchromosomal
III	perfect_duplicons	syntenic_region	4016042	4017598	.	+	.	ID=CL-1253_1;Note=interchromosomal
X	perfect_duplicons	syntenic_region	9434610	9436822	.	+	.	ID=CL-1253_2;Note=interchromosomal
II	perfect_duplicons	syntenic_region	15171124	15171805	.	+	.	ID=CL-1197_1;Note=intrachromosomal
II	perfect_duplicons	syntenic_region	15174166	15174842	.	+	.	ID=CL-1197_2;Note=intrachromosomal
II	perfect_duplicons	syntenic_region	15168488	15169744	.	+	.	ID=CL-1197_3;Note=intrachromosomal
IV	perfect_duplicons	syntenic_region	5241391	5244977	.	+	.	ID=CL-1630_1;Note=intrachromosomal
IV	perfect_duplicons	syntenic_region	5246223	5249809	.	+	.	ID=CL-1630_2;Note=intrachromosomal
IV	perfect_duplicons	syntenic_region	9595533	9595830	.	+	.	ID=CL-1860_1;Note=intrachromosomal
IV	perfect_duplicons	syntenic_region	9597125	9598656	.	+	.	ID=CL-1860_2;Note=intrachromosomal
IV	perfect_duplicons	syntenic_region	5390348	5393031	.	+	.	ID=CL-1715_1;Note=intrachromosomal
IV	perfect_duplicons	syntenic_region	6418187	6420711	.	+	.	ID=CL-1715_2;Note=intrachromosomal
IV	perfect_duplicons	syntenic_region	11324027	11325087	.	+	.	ID=CL-1932_1;Note=interchromosomal
V	perfect_duplicons	syntenic_region	16040117	16041164	.	+	.	ID=CL-1932_2;Note=interchromosomal
IV	perfect_duplicons	syntenic_region	9155244	9158995	.	+	.	ID=CL-1855_1;Note=intrachromosomal
IV	perfect_duplicons	syntenic_region	9160876	9165102	.	+	.	ID=CL-1855_2;Note=intrachromosomal
V	perfect_duplicons	syntenic_region	5762626	5763776	.	+	.	ID=CL-2390_1;Note=intrachromosomal
V	perfect_duplicons	syntenic_region	5770442	5771550	.	+	.	ID=CL-2390_2;Note=intrachromosomal
V	perfect_duplicons	syntenic_region	3954024	3955377	.	+	.	ID=CL-2314_1;Note=intrachromosomal
V	perfect_duplicons	syntenic_region	15628099	15629617	.	+	.	ID=CL-2314_2;Note=intrachromosomal
IV	perfect_duplicons	syntenic_region	12876973	12879599	.	+	.	ID=CL-2011_1;Note=interchromosomal
V	perfect_duplicons	syntenic_region	19293596	19296787	.	+	.	ID=CL-2011_2;Note=interchromosomal
IV	perfect_duplicons	syntenic_region	3885663	3888745	.	+	.	ID=CL-1496_1;Note=intrachromosomal
IV	perfect_duplicons	syntenic_region	3889257	3892557	.	+	.	ID=CL-1496_2;Note=intrachromosomal
IV	perfect_duplicons	syntenic_region	3881846	3884607	.	+	.	ID=CL-1496_3;Note=intrachromosomal
II	perfect_duplicons	syntenic_region	11681483	11682715	.	+	.	ID=CL-1050_1;Note=intrachromosomal
II	perfect_duplicons	syntenic_region	12755120	12756058	.	+	.	ID=CL-1050_2;Note=intrachromosomal
IV	perfect_duplicons	syntenic_region	9741872	9743087	.	+	.	ID=CL-1870_1;Note=intrachromosomal
IV	perfect_duplicons	syntenic_region	9743763	9744958	.	+	.	ID=CL-1870_2;Note=intrachromosomal
IV	perfect_duplicons	syntenic_region	9747203	9748397	.	+	.	ID=CL-1870_3;Note=intrachromosomal
IV	perfect_duplicons	syntenic_region	9745586	9746782	.	+	.	ID=CL-1870_4;Note=intrachromosomal
II	perfect_duplicons	syntenic_region	10572229	10573930	.	+	.	ID=CL-1029_1;Note=intrachromosomal
II	perfect_duplicons	syntenic_region	12925938	12928162	.	+	.	ID=CL-1029_2;Note=intrachromosomal
V	perfect_duplicons	syntenic_region	2577903	2579816	.	+	.	ID=CL-2225_1;Note=intrachromosomal
V	perfect_duplicons	syntenic_region	3079448	3080891	.	+	.	ID=CL-2225_2;Note=intrachromosomal
IV	perfect_duplicons	syntenic_region	15513747	15514425	.	+	.	ID=CL-2054_1;Note=interchromosomal
V	perfect_duplicons	syntenic_region	16745209	16746220	.	+	.	ID=CL-2054_2;Note=interchromosomal
X	perfect_duplicons	syntenic_region	42968	47060	.	+	.	ID=CL-1527_2;Note=interchromosomal
II	perfect_duplicons	syntenic_region	1953681	1958256	.	+	.	ID=CL-425_1;Note=intrachromosomal
II	perfect_duplicons	syntenic_region	1996557	1999659	.	+	.	ID=CL-425_2;Note=intrachromosomal
V	perfect_duplicons	syntenic_region	15225926	15227448	.	+	.	ID=CL-2600_1;Note=intrachromosomal
V	perfect_duplicons	syntenic_region	15230519	15231869	.	+	.	ID=CL-2600_2;Note=intrachromosomal
V	perfect_duplicons	syntenic_region	1953912	1956560	.	+	.	ID=CL-2166_1;Note=intrachromosomal
V	perfect_duplicons	syntenic_region	1962815	1964906	.	+	.	ID=CL-2166_2;Note=intrachromosomal
II	perfect_duplicons	syntenic_region	10470848	10471261	.	+	.	ID=CL-1027_1;Note=intrachromosomal
II	perfect_duplicons	syntenic_region	10477173	10477607	.	+	.	ID=CL-1027_2;Note=intrachromosomal
V	perfect_duplicons	syntenic_region	2748238	2750105	.	+	.	ID=CL-2234_1;Note=intrachromosomal
V	perfect_duplicons	syntenic_region	2751212	2753106	.	+	.	ID=CL-2234_2;Note=intrachromosomal
IV	perfect_duplicons	syntenic_region	9850675	9851004	.	+	.	ID=CL-1898_1;Note=intrachromosomal
IV	perfect_duplicons	syntenic_region	10022321	10022650	.	+	.	ID=CL-1898_2;Note=intrachromosomal
IV	perfect_duplicons	syntenic_region	16740131	16744438	.	+	.	ID=CL-2082_1;Note=intrachromosomal
IV	perfect_duplicons	syntenic_region	17308480	17315384	.	+	.	ID=CL-2082_2;Note=intrachromosomal
V	perfect_duplicons	syntenic_region	610552	612484	.	+	.	ID=CL-2114_1;Note=intrachromosomal
V	perfect_duplicons	syntenic_region	16342470	16344228	.	+	.	ID=CL-2114_2;Note=intrachromosomal
V	perfect_duplicons	syntenic_region	3313472	3318025	.	+	.	ID=CL-2285_1;Note=intrachromosomal
V	perfect_duplicons	syntenic_region	3386556	3393438	.	+	.	ID=CL-2285_2;Note=intrachromosomal
III	perfect_duplicons	syntenic_region	10438078	10442292	.	+	.	ID=CL-1359_1;Note=intrachromosomal
III	perfect_duplicons	syntenic_region	10752206	10755392	.	+	.	ID=CL-1359_2;Note=intrachromosomal
III	perfect_duplicons	syntenic_region	3832627	3837128	.	+	.	ID=CL-1243_1;Note=intrachromosomal
III	perfect_duplicons	syntenic_region	3837578	3839456	.	+	.	ID=CL-1243_2;Note=intrachromosomal
IV	perfect_duplicons	syntenic_region	9739539	9740829	.	+	.	ID=CL-1869_1;Note=intrachromosomal
IV	perfect_duplicons	syntenic_region	17272337	17273588	.	+	.	ID=CL-1869_2;Note=intrachromosomal
IV	perfect_duplicons	syntenic_region	905263	906048	.	+	.	ID=CL-1446_1;Note=intrachromosomal
IV	perfect_duplicons	syntenic_region	901110	902891	.	+	.	ID=CL-1446_2;Note=intrachromosomal
IV	perfect_duplicons	syntenic_region	907848	909069	.	+	.	ID=CL-1446_3;Note=intrachromosomal
IV	perfect_duplicons	syntenic_region	895391	896766	.	+	.	ID=CL-1446_4;Note=intrachromosomal
IV	perfect_duplicons	syntenic_region	896958	898739	.	+	.	ID=CL-1446_5;Note=intrachromosomal
IV	perfect_duplicons	syntenic_region	892806	894586	.	+	.	ID=CL-1446_6;Note=intrachromosomal
IV	perfect_duplicons	syntenic_region	903696	905071	.	+	.	ID=CL-1446_7;Note=intrachromosomal
IV	perfect_duplicons	syntenic_region	909415	912360	.	+	.	ID=CL-1446_8;Note=intrachromosomal
IV	perfect_duplicons	syntenic_region	891239	892614	.	+	.	ID=CL-1446_9;Note=intrachromosomal
IV	perfect_duplicons	syntenic_region	899543	900918	.	+	.	ID=CL-1446_10;Note=intrachromosomal
IV	perfect_duplicons	syntenic_region	13651015	13651463	.	+	.	ID=CL-2031_1;Note=intrachromosomal
IV	perfect_duplicons	syntenic_region	13662174	13662622	.	+	.	ID=CL-2031_2;Note=intrachromosomal
I	perfect_duplicons	syntenic_region	11355228	11356362	.	+	.	ID=CL-260_1;Note=intrachromosomal
I	perfect_duplicons	syntenic_region	11358159	11359293	.	+	.	ID=CL-260_2;Note=intrachromosomal
X	perfect_duplicons	syntenic_region	283125	286524	.	+	.	ID=CL-1469_2;Note=interchromosomal
V	perfect_duplicons	syntenic_region	840258	843199	.	+	.	ID=CL-2130_1;Note=intrachromosomal
V	perfect_duplicons	syntenic_region	835805	839075	.	+	.	ID=CL-2130_2;Note=intrachromosomal
V	perfect_duplicons	syntenic_region	833684	835465	.	+	.	ID=CL-2130_3;Note=intrachromosomal
V	perfect_duplicons	syntenic_region	844452	845375	.	+	.	ID=CL-2130_4;Note=intrachromosomal
V	perfect_duplicons	syntenic_region	839423	839936	.	+	.	ID=CL-2130_5;Note=intrachromosomal
II	perfect_duplicons	syntenic_region	9917176	9920280	.	+	.	ID=CL-1013_1;Note=intrachromosomal
II	perfect_duplicons	syntenic_region	9931778	9934279	.	+	.	ID=CL-1013_2;Note=intrachromosomal
II	perfect_duplicons	syntenic_region	5816613	5817218	.	+	.	ID=CL-935_1;Note=interchromosomal
IV	perfect_duplicons	syntenic_region	4987747	4988535	.	+	.	ID=CL-935_2;Note=interchromosomal
V	perfect_duplicons	syntenic_region	2994898	2996204	.	+	.	ID=CL-2245_1;Note=intrachromosomal
V	perfect_duplicons	syntenic_region	2998541	2999835	.	+	.	ID=CL-2245_2;Note=intrachromosomal
V	perfect_duplicons	syntenic_region	3856314	3857846	.	+	.	ID=CL-2308_1;Note=intrachromosomal
V	perfect_duplicons	syntenic_region	3858446	3860381	.	+	.	ID=CL-2308_2;Note=intrachromosomal
II	perfect_duplicons	syntenic_region	14095505	14097286	.	+	.	ID=CL-1174_1;Note=interchromosomal
IV	perfect_duplicons	syntenic_region	12717904	12719321	.	+	.	ID=CL-1174_2;Note=interchromosomal
V	perfect_duplicons	syntenic_region	497840	498944	.	+	.	ID=CL-2105_1;Note=intrachromosomal
V	perfect_duplicons	syntenic_region	502143	503224	.	+	.	ID=CL-2105_2;Note=intrachromosomal
X	perfect_duplicons	syntenic_region	11644365	11646955	.	+	.	ID=CL-2790_2;Note=intrachromosomal
V	perfect_duplicons	syntenic_region	10291765	10292783	.	+	.	ID=CL-2518_1;Note=intrachromosomal
V	perfect_duplicons	syntenic_region	10293605	10294577	.	+	.	ID=CL-2518_2;Note=intrachromosomal
V	perfect_duplicons	syntenic_region	2546200	2548150	.	+	.	ID=CL-2216_1;Note=intrachromosomal
V	perfect_duplicons	syntenic_region	9379408	9379881	.	+	.	ID=CL-2216_2;Note=intrachromosomal
I	perfect_duplicons	syntenic_region	3152836	3155569	.	+	.	ID=CL-57_1;Note=intrachromosomal
I	perfect_duplicons	syntenic_region	3193660	3198832	.	+	.	ID=CL-57_2;Note=intrachromosomal
I	perfect_duplicons	syntenic_region	9126235	9127022	.	+	.	ID=CL-188_1;Note=intrachromosomal
I	perfect_duplicons	syntenic_region	10184635	10185435	.	+	.	ID=CL-188_2;Note=intrachromosomal
IV	perfect_duplicons	syntenic_region	10095405	10095788	.	+	.	ID=CL-1907_1;Note=intrachromosomal
IV	perfect_duplicons	syntenic_region	10143328	10143711	.	+	.	ID=CL-1907_2;Note=intrachromosomal
IV	perfect_duplicons	syntenic_region	12432620	12434971	.	+	.	ID=CL-2002_1;Note=intrachromosomal
IV	perfect_duplicons	syntenic_region	12438649	12443005	.	+	.	ID=CL-2002_2;Note=intrachromosomal
II	perfect_duplicons	syntenic_region	2640082	2641773	.	+	.	ID=CL-463_1;Note=intrachromosomal
II	perfect_duplicons	syntenic_region	3223540	3224638	.	+	.	ID=CL-463_2;Note=intrachromosomal
II	perfect_duplicons	syntenic_region	2687625	2689179	.	+	.	ID=CL-470_1;Note=intrachromosomal
II	perfect_duplicons	syntenic_region	2689917	2690180	.	+	.	ID=CL-470_2;Note=intrachromosomal
III	perfect_duplicons	syntenic_region	3837578	3839456	.	+	.	ID=CL-1245_1;Note=interchromosomal
IV	perfect_duplicons	syntenic_region	4197460	4198358	.	+	.	ID=CL-1245_2;Note=interchromosomal
I	perfect_duplicons	syntenic_region	6231551	6232054	.	+	.	ID=CL-126_1;Note=intrachromosomal
I	perfect_duplicons	syntenic_region	6234787	6235290	.	+	.	ID=CL-126_2;Note=intrachromosomal
V	perfect_duplicons	syntenic_region	7936124	7937232	.	+	.	ID=CL-2441_1;Note=intrachromosomal
V	perfect_duplicons	syntenic_region	17436953	17438385	.	+	.	ID=CL-2441_2;Note=intrachromosomal
V	perfect_duplicons	syntenic_region	11388867	11389734	.	+	.	ID=CL-2534_1;Note=intrachromosomal
V	perfect_duplicons	syntenic_region	11484031	11484975	.	+	.	ID=CL-2534_2;Note=intrachromosomal
IV	perfect_duplicons	syntenic_region	260200	261680	.	+	.	ID=CL-1431_1;Note=intrachromosomal
IV	perfect_duplicons	syntenic_region	383701	384936	.	+	.	ID=CL-1431_2;Note=intrachromosomal
II	perfect_duplicons	syntenic_region	1771657	1774849	.	+	.	ID=CL-406_1;Note=intrachromosomal
II	perfect_duplicons	syntenic_region	1768807	1770958	.	+	.	ID=CL-406_2;Note=intrachromosomal
II	perfect_duplicons	syntenic_region	1776313	1778254	.	+	.	ID=CL-406_3;Note=intrachromosomal
I	perfect_duplicons	syntenic_region	12359932	12363406	.	+	.	ID=CL-304_1;Note=intrachromosomal
I	perfect_duplicons	syntenic_region	12353496	12356327	.	+	.	ID=CL-304_2;Note=intrachromosomal
I	perfect_duplicons	syntenic_region	12356932	12359331	.	+	.	ID=CL-304_3;Note=intrachromosomal
V	perfect_duplicons	syntenic_region	17189155	17198971	.	+	.	ID=CL-2687_1;Note=intrachromosomal
V	perfect_duplicons	syntenic_region	17456587	17462400	.	+	.	ID=CL-2687_2;Note=intrachromosomal
V	perfect_duplicons	syntenic_region	3270552	3272887	.	+	.	ID=CL-2274_1;Note=intrachromosomal
V	perfect_duplicons	syntenic_region	3339346	3342743	.	+	.	ID=CL-2274_2;Note=intrachromosomal
V	perfect_duplicons	syntenic_region	15688029	15689733	.	+	.	ID=CL-2618_1;Note=intrachromosomal
V	perfect_duplicons	syntenic_region	15690308	15691569	.	+	.	ID=CL-2618_2;Note=intrachromosomal
IV	perfect_duplicons	syntenic_region	10755732	10757644	.	+	.	ID=CL-1918_1;Note=intrachromosomal
IV	perfect_duplicons	syntenic_region	10940929	10942837	.	+	.	ID=CL-1918_2;Note=intrachromosomal
III	perfect_duplicons	syntenic_region	7171786	7173519	.	+	.	ID=CL-1318_1;Note=intrachromosomal
III	perfect_duplicons	syntenic_region	7174002	7175735	.	+	.	ID=CL-1318_2;Note=intrachromosomal
II	perfect_duplicons	syntenic_region	5586150	5587514	.	+	.	ID=CL-864_1;Note=interchromosomal
V	perfect_duplicons	syntenic_region	3481479	3482597	.	+	.	ID=CL-864_2;Note=interchromosomal
II	perfect_duplicons	syntenic_region	10009808	10015798	.	+	.	ID=CL-1015_1;Note=intrachromosomal
II	perfect_duplicons	syntenic_region	13197010	13199379	.	+	.	ID=CL-1015_2;Note=intrachromosomal
IV	perfect_duplicons	syntenic_region	3305894	3306537	.	+	.	ID=CL-1484_1;Note=intrachromosomal
IV	perfect_duplicons	syntenic_region	3304004	3304477	.	+	.	ID=CL-1484_2;Note=intrachromosomal
IV	perfect_duplicons	syntenic_region	3302412	3302888	.	+	.	ID=CL-1484_3;Note=intrachromosomal
IV	perfect_duplicons	syntenic_region	3300820	3301296	.	+	.	ID=CL-1484_4;Note=intrachromosomal
I	perfect_duplicons	syntenic_region	10554626	10557620	.	+	.	ID=CL-247_1;Note=intrachromosomal
I	perfect_duplicons	syntenic_region	13957186	13960427	.	+	.	ID=CL-247_2;Note=intrachromosomal
IV	perfect_duplicons	syntenic_region	11402128	11403308	.	+	.	ID=CL-1980_1;Note=intrachromosomal
IV	perfect_duplicons	syntenic_region	13399294	13400473	.	+	.	ID=CL-1980_2;Note=intrachromosomal
II	perfect_duplicons	syntenic_region	5797031	5798276	.	+	.	ID=CL-882_1;Note=interchromosomal
IV	perfect_duplicons	syntenic_region	9836008	9838006	.	+	.	ID=CL-882_2;Note=interchromosomal
V	perfect_duplicons	syntenic_region	4022634	4024405	.	+	.	ID=CL-2319_1;Note=intrachromosomal
V	perfect_duplicons	syntenic_region	7362394	7364154	.	+	.	ID=CL-2319_2;Note=intrachromosomal
X	perfect_duplicons	syntenic_region	6329116	6330018	.	+	.	ID=CL-2801_1;Note=intrachromosomal
X	perfect_duplicons	syntenic_region	6331665	6335177	.	+	.	ID=CL-2801_2;Note=intrachromosomal
V	perfect_duplicons	syntenic_region	16041846	16042256	.	+	.	ID=CL-2643_1;Note=interchromosomal
X	perfect_duplicons	syntenic_region	7981489	7981997	.	+	.	ID=CL-2643_2;Note=interchromosomal
V	perfect_duplicons	syntenic_region	9547107	9547492	.	+	.	ID=CL-2507_1;Note=intrachromosomal
V	perfect_duplicons	syntenic_region	16042493	16042804	.	+	.	ID=CL-2507_2;Note=intrachromosomal
II	perfect_duplicons	syntenic_region	14992793	14993298	.	+	.	ID=CL-1189_1;Note=intrachromosomal
II	perfect_duplicons	syntenic_region	15140371	15140876	.	+	.	ID=CL-1189_2;Note=intrachromosomal
IV	perfect_duplicons	syntenic_region	15108736	15110739	.	+	.	ID=CL-2040_1;Note=intrachromosomal
IV	perfect_duplicons	syntenic_region	15981638	15983930	.	+	.	ID=CL-2040_2;Note=intrachromosomal
III	perfect_duplicons	syntenic_region	9943213	9944574	.	+	.	ID=CL-1352_1;Note=interchromosomal
IV	perfect_duplicons	syntenic_region	9739539	9740829	.	+	.	ID=CL-1352_2;Note=interchromosomal
III	perfect_duplicons	syntenic_region	2082813	2088225	.	+	.	ID=CL-1221_1;Note=interchromosomal
V	perfect_duplicons	syntenic_region	13873180	13875804	.	+	.	ID=CL-1221_2;Note=interchromosomal
II	perfect_duplicons	syntenic_region	5809913	5810296	.	+	.	ID=CL-914_1;Note=interchromosomal
IV	perfect_duplicons	syntenic_region	10095405	10095788	.	+	.	ID=CL-914_2;Note=interchromosomal
II	perfect_duplicons	syntenic_region	3342388	3343532	.	+	.	ID=CL-489_1;Note=intrachromosomal
II	perfect_duplicons	syntenic_region	3360216	3361349	.	+	.	ID=CL-489_2;Note=intrachromosomal
II	perfect_duplicons	syntenic_region	4841419	4842055	.	+	.	ID=CL-586_1;Note=intrachromosomal
II	perfect_duplicons	syntenic_region	4863700	4865728	.	+	.	ID=CL-586_2;Note=intrachromosomal
II	perfect_duplicons	syntenic_region	11370265	11371983	.	+	.	ID=CL-485_2;Note=intrachromosomal
V	perfect_duplicons	syntenic_region	3097129	3098687	.	+	.	ID=CL-2250_1;Note=intrachromosomal
V	perfect_duplicons	syntenic_region	3100011	3102148	.	+	.	ID=CL-2250_2;Note=intrachromosomal
V	perfect_duplicons	syntenic_region	18471950	18473480	.	+	.	ID=CL-2734_1;Note=intrachromosomal
V	perfect_duplicons	syntenic_region	18474488	18476233	.	+	.	ID=CL-2734_2;Note=intrachromosomal
II	perfect_duplicons	syntenic_region	3350254	3358905	.	+	.	ID=CL-492_1;Note=interchromosomal
X	perfect_duplicons	syntenic_region	270408	274012	.	+	.	ID=CL-492_2;Note=interchromosomal
II	perfect_duplicons	syntenic_region	4668706	4671727	.	+	.	ID=CL-515_1;Note=intrachromosomal
II	perfect_duplicons	syntenic_region	5005123	5007997	.	+	.	ID=CL-515_2;Note=intrachromosomal
II	perfect_duplicons	syntenic_region	422318	423141	.	+	.	ID=CL-351_1;Note=intrachromosomal
II	perfect_duplicons	syntenic_region	426484	427018	.	+	.	ID=CL-351_2;Note=intrachromosomal
I	perfect_duplicons	syntenic_region	12376894	12378664	.	+	.	ID=CL-307_1;Note=intrachromosomal
I	perfect_duplicons	syntenic_region	12379325	12381022	.	+	.	ID=CL-307_2;Note=intrachromosomal
V	perfect_duplicons	syntenic_region	9620118	9620865	.	+	.	ID=CL-2509_1;Note=intrachromosomal
V	perfect_duplicons	syntenic_region	9622197	9622907	.	+	.	ID=CL-2509_2;Note=intrachromosomal
V	perfect_duplicons	syntenic_region	1533893	1534416	.	+	.	ID=CL-2154_1;Note=intrachromosomal
V	perfect_duplicons	syntenic_region	3408868	3409423	.	+	.	ID=CL-2154_2;Note=intrachromosomal
V	perfect_duplicons	syntenic_region	4123314	4127196	.	+	.	ID=CL-2334_1;Note=intrachromosomal
V	perfect_duplicons	syntenic_region	4129923	4130782	.	+	.	ID=CL-2334_2;Note=intrachromosomal
III	perfect_duplicons	syntenic_region	13400842	13401653	.	+	.	ID=CL-1416_2;Note=intrachromosomal
II	perfect_duplicons	syntenic_region	441541	446927	.	+	.	ID=CL-354_1;Note=intrachromosomal
II	perfect_duplicons	syntenic_region	449415	453147	.	+	.	ID=CL-354_2;Note=intrachromosomal
III	perfect_duplicons	syntenic_region	10982082	10987712	.	+	.	ID=CL-1368_1;Note=interchromosomal
IV	perfect_duplicons	syntenic_region	8824796	8825954	.	+	.	ID=CL-1368_2;Note=interchromosomal
IV	perfect_duplicons	syntenic_region	5055621	5056004	.	+	.	ID=CL-1559_1;Note=intrachromosomal
IV	perfect_duplicons	syntenic_region	10095405	10095788	.	+	.	ID=CL-1559_2;Note=intrachromosomal
II	perfect_duplicons	syntenic_region	4229545	4234317	.	+	.	ID=CL-513_1;Note=interchromosomal
X	perfect_duplicons	syntenic_region	78429	80400	.	+	.	ID=CL-513_2;Note=interchromosomal
III	perfect_duplicons	syntenic_region	5507008	5508688	.	+	.	ID=CL-1305_1;Note=intrachromosomal
III	perfect_duplicons	syntenic_region	5509219	5512560	.	+	.	ID=CL-1305_2;Note=intrachromosomal
V	perfect_duplicons	syntenic_region	4101852	4103878	.	+	.	ID=CL-2325_1;Note=intrachromosomal
V	perfect_duplicons	syntenic_region	4104583	4106229	.	+	.	ID=CL-2325_2;Note=intrachromosomal
V	perfect_duplicons	syntenic_region	19411317	19413845	.	+	.	ID=CL-2751_1;Note=intrachromosomal
V	perfect_duplicons	syntenic_region	19446055	19448832	.	+	.	ID=CL-2751_2;Note=intrachromosomal
III	perfect_duplicons	syntenic_region	9887198	9891228	.	+	.	ID=CL-1348_1;Note=interchromosomal
IV	perfect_duplicons	syntenic_region	11704335	11708139	.	+	.	ID=CL-1348_2;Note=interchromosomal
I	perfect_duplicons	syntenic_region	5042195	5043055	.	+	.	ID=CL-95_1;Note=intrachromosomal
I	perfect_duplicons	syntenic_region	5044298	5045723	.	+	.	ID=CL-95_2;Note=intrachromosomal
V	perfect_duplicons	syntenic_region	17671667	17673410	.	+	.	ID=CL-2712_1;Note=intrachromosomal
V	perfect_duplicons	syntenic_region	17674913	17676620	.	+	.	ID=CL-2712_2;Note=intrachromosomal
IV	perfect_duplicons	syntenic_region	10947239	10948706	.	+	.	ID=CL-1920_1;Note=interchromosomal
V	perfect_duplicons	syntenic_region	14213606	14214907	.	+	.	ID=CL-1920_2;Note=interchromosomal
V	perfect_duplicons	syntenic_region	17210684	17212007	.	+	.	ID=CL-2611_2;Note=intrachromosomal
IV	perfect_duplicons	syntenic_region	13129621	13133199	.	+	.	ID=CL-2026_1;Note=intrachromosomal
IV	perfect_duplicons	syntenic_region	13135213	13138791	.	+	.	ID=CL-2026_2;Note=intrachromosomal
V	perfect_duplicons	syntenic_region	9135631	9137693	.	+	.	ID=CL-2500_1;Note=intrachromosomal
V	perfect_duplicons	syntenic_region	9139056	9141370	.	+	.	ID=CL-2500_2;Note=intrachromosomal
V	perfect_duplicons	syntenic_region	8853646	8854029	.	+	.	ID=CL-228_2;Note=interchromosomal
I	perfect_duplicons	syntenic_region	12413798	12415734	.	+	.	ID=CL-314_1;Note=interchromosomal
V	perfect_duplicons	syntenic_region	4750593	4753726	.	+	.	ID=CL-314_2;Note=interchromosomal
IV	perfect_duplicons	syntenic_region	5232834	5233864	.	+	.	ID=CL-1620_1;Note=intrachromosomal
IV	perfect_duplicons	syntenic_region	5236511	5237541	.	+	.	ID=CL-1620_2;Note=intrachromosomal
V	perfect_duplicons	syntenic_region	9159669	9165264	.	+	.	ID=CL-2502_1;Note=interchromosomal
X	perfect_duplicons	syntenic_region	10077558	10078501	.	+	.	ID=CL-2502_2;Note=interchromosomal
I	perfect_duplicons	syntenic_region	6056406	6058231	.	+	.	ID=CL-112_1;Note=intrachromosomal
I	perfect_duplicons	syntenic_region	6058855	6060954	.	+	.	ID=CL-112_2;Note=intrachromosomal
I	perfect_duplicons	syntenic_region	6054097	6055822	.	+	.	ID=CL-112_3;Note=intrachromosomal
I	perfect_duplicons	syntenic_region	3683273	3684061	.	+	.	ID=CL-68_1;Note=intrachromosomal
I	perfect_duplicons	syntenic_region	6457367	6458474	.	+	.	ID=CL-68_2;Note=intrachromosomal
II	perfect_duplicons	syntenic_region	873218	878482	.	+	.	ID=CL-370_1;Note=interchromosomal
X	perfect_duplicons	syntenic_region	13951211	13954627	.	+	.	ID=CL-370_2;Note=interchromosomal
II	perfect_duplicons	syntenic_region	7350191	7352405	.	+	.	ID=CL-979_1;Note=interchromosomal
X	perfect_duplicons	syntenic_region	6089349	6091721	.	+	.	ID=CL-979_2;Note=interchromosomal
IV	perfect_duplicons	syntenic_region	17024457	17025074	.	+	.	ID=CL-2091_1;Note=intrachromosomal
IV	perfect_duplicons	syntenic_region	17040875	17041480	.	+	.	ID=CL-2091_2;Note=intrachromosomal
V	perfect_duplicons	syntenic_region	16155585	16156695	.	+	.	ID=CL-2649_1;Note=intrachromosomal
V	perfect_duplicons	syntenic_region	16157308	16158464	.	+	.	ID=CL-2649_2;Note=intrachromosomal
V	perfect_duplicons	syntenic_region	4420261	4420674	.	+	.	ID=CL-2344_2;Note=intrachromosomal
V	perfect_duplicons	syntenic_region	16103908	16105872	.	+	.	ID=CL-2647_1;Note=interchromosomal
X	perfect_duplicons	syntenic_region	7230838	7238610	.	+	.	ID=CL-2647_2;Note=interchromosomal
IV	perfect_duplicons	syntenic_region	14579240	14580987	.	+	.	ID=CL-2036_1;Note=intrachromosomal
IV	perfect_duplicons	syntenic_region	14633090	14634334	.	+	.	ID=CL-2036_2;Note=intrachromosomal
V	perfect_duplicons	syntenic_region	579188	581373	.	+	.	ID=CL-311_2;Note=interchromosomal
V	perfect_duplicons	syntenic_region	17339715	17342748	.	+	.	ID=CL-2701_1;Note=intrachromosomal
V	perfect_duplicons	syntenic_region	17559471	17561579	.	+	.	ID=CL-2701_2;Note=intrachromosomal
IV	perfect_duplicons	syntenic_region	2812643	2823495	.	+	.	ID=CL-1478_1;Note=interchromosomal
X	perfect_duplicons	syntenic_region	1547504	1559723	.	+	.	ID=CL-1478_2;Note=interchromosomal
IV	perfect_duplicons	syntenic_region	5062568	5062951	.	+	.	ID=CL-543_2;Note=interchromosomal
I	perfect_duplicons	syntenic_region	12239150	12241798	.	+	.	ID=CL-289_1;Note=intrachromosomal
I	perfect_duplicons	syntenic_region	12259902	12262838	.	+	.	ID=CL-289_2;Note=intrachromosomal
V	perfect_duplicons	syntenic_region	5465842	5473128	.	+	.	ID=CL-2384_1;Note=intrachromosomal
V	perfect_duplicons	syntenic_region	5658858	5665209	.	+	.	ID=CL-2384_2;Note=intrachromosomal
IV	perfect_duplicons	syntenic_region	2464483	2465396	.	+	.	ID=CL-1471_1;Note=intrachromosomal
IV	perfect_duplicons	syntenic_region	2467679	2468808	.	+	.	ID=CL-1471_2;Note=intrachromosomal
V	perfect_duplicons	syntenic_region	11487129	11488252	.	+	.	ID=CL-2538_1;Note=intrachromosomal
V	perfect_duplicons	syntenic_region	17156002	17157223	.	+	.	ID=CL-2538_2;Note=intrachromosomal
IV	perfect_duplicons	syntenic_region	5683200	5684657	.	+	.	ID=CL-1720_1;Note=intrachromosomal
IV	perfect_duplicons	syntenic_region	9150477	9151994	.	+	.	ID=CL-1720_2;Note=intrachromosomal
IV	perfect_duplicons	syntenic_region	9894603	9894986	.	+	.	ID=CL-1902_1;Note=intrachromosomal
IV	perfect_duplicons	syntenic_region	10095405	10095788	.	+	.	ID=CL-1902_2;Note=intrachromosomal
II	perfect_duplicons	syntenic_region	3345284	3346366	.	+	.	ID=CL-490_1;Note=intrachromosomal
II	perfect_duplicons	syntenic_region	3350254	3358905	.	+	.	ID=CL-490_2;Note=intrachromosomal
IV	perfect_duplicons	syntenic_region	4987747	4988535	.	+	.	ID=CL-1546_1;Note=interchromosomal
V	perfect_duplicons	syntenic_region	4471426	4473588	.	+	.	ID=CL-1546_2;Note=interchromosomal
III	perfect_duplicons	syntenic_region	8096662	8098078	.	+	.	ID=CL-1330_1;Note=interchromosomal
V	perfect_duplicons	syntenic_region	14534424	14536287	.	+	.	ID=CL-1330_2;Note=interchromosomal
II	perfect_duplicons	syntenic_region	5583083	5584664	.	+	.	ID=CL-863_1;Note=interchromosomal
IV	perfect_duplicons	syntenic_region	10319454	10321024	.	+	.	ID=CL-863_2;Note=interchromosomal
X	perfect_duplicons	syntenic_region	7981489	7981997	.	+	.	ID=CL-1110_2;Note=interchromosomal
V	perfect_duplicons	syntenic_region	9375072	9378377	.	+	.	ID=CL-2503_1;Note=intrachromosomal
V	perfect_duplicons	syntenic_region	9379408	9380873	.	+	.	ID=CL-2503_2;Note=intrachromosomal
V	perfect_duplicons	syntenic_region	5158608	5159821	.	+	.	ID=CL-2366_1;Note=intrachromosomal
V	perfect_duplicons	syntenic_region	5193123	5194551	.	+	.	ID=CL-2366_2;Note=intrachromosomal
IV	perfect_duplicons	syntenic_region	5312717	5313100	.	+	.	ID=CL-1693_1;Note=intrachromosomal
IV	perfect_duplicons	syntenic_region	10095405	10095788	.	+	.	ID=CL-1693_2;Note=intrachromosomal
IV	perfect_duplicons	syntenic_region	4263334	4265168	.	+	.	ID=CL-1458_2;Note=intrachromosomal
X	perfect_duplicons	syntenic_region	12118561	12120582	.	+	.	ID=CL-2856_1;Note=intrachromosomal
X	perfect_duplicons	syntenic_region	12121506	12124969	.	+	.	ID=CL-2856_2;Note=intrachromosomal
IV	perfect_duplicons	syntenic_region	4812119	4814019	.	+	.	ID=CL-1539_1;Note=intrachromosomal
IV	perfect_duplicons	syntenic_region	4814475	4817306	.	+	.	ID=CL-1539_2;Note=intrachromosomal
V	perfect_duplicons	syntenic_region	17217958	17220413	.	+	.	ID=CL-2692_1;Note=intrachromosomal
V	perfect_duplicons	syntenic_region	17476757	17485145	.	+	.	ID=CL-2692_2;Note=intrachromosomal
V	perfect_duplicons	syntenic_region	11385354	11386320	.	+	.	ID=CL-2532_1;Note=intrachromosomal
V	perfect_duplicons	syntenic_region	11484031	11484975	.	+	.	ID=CL-2532_2;Note=intrachromosomal
V	perfect_duplicons	syntenic_region	7820568	7821312	.	+	.	ID=CL-2440_1;Note=interchromosomal
X	perfect_duplicons	syntenic_region	3257395	3258052	.	+	.	ID=CL-2440_2;Note=interchromosomal
V	perfect_duplicons	syntenic_region	3313472	3315232	.	+	.	ID=CL-1079_2;Note=interchromosomal
III	perfect_duplicons	syntenic_region	9650355	9651664	.	+	.	ID=CL-1344_1;Note=interchromosomal
IV	perfect_duplicons	syntenic_region	17130022	17131031	.	+	.	ID=CL-1344_2;Note=interchromosomal
X	perfect_duplicons	syntenic_region	14864322	14868218	.	+	.	ID=CL-2895_1;Note=intrachromosomal
X	perfect_duplicons	syntenic_region	14871754	14872779	.	+	.	ID=CL-2895_2;Note=intrachromosomal
V	perfect_duplicons	syntenic_region	12241407	12241889	.	+	.	ID=CL-2543_1;Note=intrachromosomal
V	perfect_duplicons	syntenic_region	13853877	13854365	.	+	.	ID=CL-2543_2;Note=intrachromosomal
IV	perfect_duplicons	syntenic_region	6250315	6253769	.	+	.	ID=CL-1731_1;Note=interchromosomal
X	perfect_duplicons	syntenic_region	1427769	1431481	.	+	.	ID=CL-1731_2;Note=interchromosomal
V	perfect_duplicons	syntenic_region	11071989	11078104	.	+	.	ID=CL-2526_1;Note=interchromosomal
X	perfect_duplicons	syntenic_region	4960629	4963951	.	+	.	ID=CL-2526_2;Note=interchromosomal
II	perfect_duplicons	syntenic_region	13763329	13765454	.	+	.	ID=CL-1081_1;Note=interchromosomal
V	perfect_duplicons	syntenic_region	3389795	3390950	.	+	.	ID=CL-1081_2;Note=interchromosomal
V	perfect_duplicons	syntenic_region	5193123	5194551	.	+	.	ID=CL-2376_1;Note=interchromosomal
X	perfect_duplicons	syntenic_region	8322049	8323281	.	+	.	ID=CL-2376_2;Note=interchromosomal
V	perfect_duplicons	syntenic_region	16651814	16653316	.	+	.	ID=CL-2667_1;Note=intrachromosomal
V	perfect_duplicons	syntenic_region	16662086	16662932	.	+	.	ID=CL-2667_2;Note=intrachromosomal
V	perfect_duplicons	syntenic_region	3081770	3083026	.	+	.	ID=CL-2249_1;Note=intrachromosomal
V	perfect_duplicons	syntenic_region	7407528	7408795	.	+	.	ID=CL-2249_2;Note=intrachromosomal
II	perfect_duplicons	syntenic_region	7203844	7204984	.	+	.	ID=CL-977_1;Note=intrachromosomal
II	perfect_duplicons	syntenic_region	7205621	7206825	.	+	.	ID=CL-977_2;Note=intrachromosomal
V	perfect_duplicons	syntenic_region	813728	818735	.	+	.	ID=CL-2127_1;Note=intrachromosomal
V	perfect_duplicons	syntenic_region	826413	828763	.	+	.	ID=CL-2127_2;Note=intrachromosomal
V	perfect_duplicons	syntenic_region	2348215	2456084	.	+	.	ID=CL-2198_1;Note=intrachromosomal
V	perfect_duplicons	syntenic_region	2456176	2564575	.	+	.	ID=CL-2198_2;Note=intrachromosomal
I	perfect_duplicons	syntenic_region	9604201	9605179	.	+	.	ID=CL-198_1;Note=interchromosomal
IV	perfect_duplicons	syntenic_region	4789764	4791930	.	+	.	ID=CL-198_2;Note=interchromosomal
III	perfect_duplicons	syntenic_region	10051961	10052969	.	+	.	ID=CL-1355_1;Note=interchromosomal
X	perfect_duplicons	syntenic_region	17710396	17711584	.	+	.	ID=CL-1355_2;Note=interchromosomal
I	perfect_duplicons	syntenic_region	6500032	6501362	.	+	.	ID=CL-133_1;Note=intrachromosomal
I	perfect_duplicons	syntenic_region	10019695	10021024	.	+	.	ID=CL-133_2;Note=intrachromosomal
III	perfect_duplicons	syntenic_region	10750370	10751586	.	+	.	ID=CL-1364_1;Note=intrachromosomal
III	perfect_duplicons	syntenic_region	12878538	12880341	.	+	.	ID=CL-1364_2;Note=intrachromosomal
V	perfect_duplicons	syntenic_region	3955751	3957667	.	+	.	ID=CL-2315_1;Note=intrachromosomal
V	perfect_duplicons	syntenic_region	15228068	15230051	.	+	.	ID=CL-2315_2;Note=intrachromosomal
II	perfect_duplicons	syntenic_region	13916252	13919574	.	+	.	ID=CL-1171_1;Note=intrachromosomal
II	perfect_duplicons	syntenic_region	13925188	13930413	.	+	.	ID=CL-1171_2;Note=intrachromosomal
II	perfect_duplicons	syntenic_region	13920452	13924621	.	+	.	ID=CL-1171_3;Note=intrachromosomal
IV	perfect_duplicons	syntenic_region	9770020	9770403	.	+	.	ID=CL-1878_1;Note=intrachromosomal
IV	perfect_duplicons	syntenic_region	10095405	10095788	.	+	.	ID=CL-1878_2;Note=intrachromosomal
IV	perfect_duplicons	syntenic_region	12496178	12497814	.	+	.	ID=CL-2007_1;Note=intrachromosomal
IV	perfect_duplicons	syntenic_region	12502270	12504025	.	+	.	ID=CL-2007_2;Note=intrachromosomal
II	perfect_duplicons	syntenic_region	7520045	7523294	.	+	.	ID=CL-981_1;Note=interchromosomal
V	perfect_duplicons	syntenic_region	5772982	5776925	.	+	.	ID=CL-981_2;Note=interchromosomal
III	perfect_duplicons	syntenic_region	6495621	6498117	.	+	.	ID=CL-1310_1;Note=intrachromosomal
III	perfect_duplicons	syntenic_region	6500545	6507565	.	+	.	ID=CL-1310_2;Note=intrachromosomal
III	perfect_duplicons	syntenic_region	5212144	5214963	.	+	.	ID=CL-1304_1;Note=interchromosomal
V	perfect_duplicons	syntenic_region	13876816	13877928	.	+	.	ID=CL-1304_2;Note=interchromosomal
X	perfect_duplicons	syntenic_region	6323444	6335177	.	+	.	ID=CL-2798_1;Note=intrachromosomal
X	perfect_duplicons	syntenic_region	11711300	11712202	.	+	.	ID=CL-2798_2;Note=intrachromosomal
V	perfect_duplicons	syntenic_region	14168426	14171355	.	+	.	ID=CL-2577_1;Note=intrachromosomal
V	perfect_duplicons	syntenic_region	14175570	14182908	.	+	.	ID=CL-2577_2;Note=intrachromosomal
V	perfect_duplicons	syntenic_region	16160658	16162197	.	+	.	ID=CL-2650_1;Note=intrachromosomal
V	perfect_duplicons	syntenic_region	16167963	16171500	.	+	.	ID=CL-2650_2;Note=intrachromosomal
V	perfect_duplicons	syntenic_region	2870426	2872105	.	+	.	ID=CL-2240_1;Note=intrachromosomal
V	perfect_duplicons	syntenic_region	7344043	7345216	.	+	.	ID=CL-2240_2;Note=intrachromosomal
V	perfect_duplicons	syntenic_region	911810	916149	.	+	.	ID=CL-2134_1;Note=intrachromosomal
V	perfect_duplicons	syntenic_region	936400	939230	.	+	.	ID=CL-2134_2;Note=intrachromosomal
IV	perfect_duplicons	syntenic_region	10306539	10307851	.	+	.	ID=CL-374_2;Note=interchromosomal
IV	perfect_duplicons	syntenic_region	16766557	16768279	.	+	.	ID=CL-2083_1;Note=interchromosomal
V	perfect_duplicons	syntenic_region	12125129	12127287	.	+	.	ID=CL-2083_2;Note=interchromosomal
III	perfect_duplicons	syntenic_region	57701	58681	.	+	.	ID=CL-1202_1;Note=interchromosomal
X	perfect_duplicons	syntenic_region	15748402	15749125	.	+	.	ID=CL-1202_2;Note=interchromosomal
III	perfect_duplicons	syntenic_region	12367568	12368037	.	+	.	ID=CL-1392_1;Note=interchromosomal
IV	perfect_duplicons	syntenic_region	11326559	11326969	.	+	.	ID=CL-1392_2;Note=interchromosomal
I	perfect_duplicons	syntenic_region	2223354	2233192	.	+	.	ID=CL-26_1;Note=interchromosomal
V	perfect_duplicons	syntenic_region	16248556	16253760	.	+	.	ID=CL-26_2;Note=interchromosomal
V	perfect_duplicons	syntenic_region	8532693	8535502	.	+	.	ID=CL-2452_1;Note=intrachromosomal
V	perfect_duplicons	syntenic_region	8847369	8850811	.	+	.	ID=CL-2452_2;Note=intrachromosomal
II	perfect_duplicons	syntenic_region	3898154	3899559	.	+	.	ID=CL-509_1;Note=intrachromosomal
II	perfect_duplicons	syntenic_region	3902875	3904536	.	+	.	ID=CL-509_2;Note=intrachromosomal
II	perfect_duplicons	syntenic_region	3155162	3156844	.	+	.	ID=CL-480_1;Note=intrachromosomal
II	perfect_duplicons	syntenic_region	3157486	3159080	.	+	.	ID=CL-480_2;Note=intrachromosomal
I	perfect_duplicons	syntenic_region	2562669	2562998	.	+	.	ID=CL-32_1;Note=interchromosomal
III	perfect_duplicons	syntenic_region	4868377	4868706	.	+	.	ID=CL-32_2;Note=interchromosomal
IV	perfect_duplicons	syntenic_region	6594639	6594938	.	+	.	ID=CL-1751_1;Note=intrachromosomal
IV	perfect_duplicons	syntenic_region	6598218	6599476	.	+	.	ID=CL-1751_2;Note=intrachromosomal
X	perfect_duplicons	syntenic_region	5307813	5311681	.	+	.	ID=CL-2789_1;Note=intrachromosomal
X	perfect_duplicons	syntenic_region	5575929	5590453	.	+	.	ID=CL-2789_2;Note=intrachromosomal
IV	perfect_duplicons	syntenic_region	11337824	11338804	.	+	.	ID=CL-1953_1;Note=interchromosomal
V	perfect_duplicons	syntenic_region	8847369	8848329	.	+	.	ID=CL-1953_2;Note=interchromosomal
I	perfect_duplicons	syntenic_region	12117987	12121323	.	+	.	ID=CL-285_1;Note=intrachromosomal
I	perfect_duplicons	syntenic_region	12122801	12125576	.	+	.	ID=CL-285_2;Note=intrachromosomal
II	perfect_duplicons	syntenic_region	14497922	14499569	.	+	.	ID=CL-1178_1;Note=intrachromosomal
II	perfect_duplicons	syntenic_region	14503193	14504815	.	+	.	ID=CL-1178_2;Note=intrachromosomal
II	perfect_duplicons	syntenic_region	4916166	4916549	.	+	.	ID=CL-652_1;Note=interchromosomal
IV	perfect_duplicons	syntenic_region	10095405	10095788	.	+	.	ID=CL-652_2;Note=interchromosomal
IV	perfect_duplicons	syntenic_region	7028442	7030951	.	+	.	ID=CL-1755_1;Note=intrachromosomal
IV	perfect_duplicons	syntenic_region	9418409	9422483	.	+	.	ID=CL-1755_2;Note=intrachromosomal
V	perfect_duplicons	syntenic_region	2632814	2634641	.	+	.	ID=CL-2229_1;Note=intrachromosomal
V	perfect_duplicons	syntenic_region	19843971	19848371	.	+	.	ID=CL-2229_2;Note=intrachromosomal
II	perfect_duplicons	syntenic_region	12925938	12928162	.	+	.	ID=CL-1067_1;Note=interchromosomal
IV	perfect_duplicons	syntenic_region	2937987	2939859	.	+	.	ID=CL-1067_2;Note=interchromosomal
V	perfect_duplicons	syntenic_region	17092539	17093370	.	+	.	ID=CL-2678_1;Note=intrachromosomal
V	perfect_duplicons	syntenic_region	17097896	17098735	.	+	.	ID=CL-2678_2;Note=intrachromosomal
IV	perfect_duplicons	syntenic_region	2673453	2674731	.	+	.	ID=CL-1476_1;Note=interchromosomal
X	perfect_duplicons	syntenic_region	9584628	9588706	.	+	.	ID=CL-1476_2;Note=interchromosomal
X	perfect_duplicons	syntenic_region	1682951	1686203	.	+	.	ID=CL-2772_1;Note=intrachromosomal
X	perfect_duplicons	syntenic_region	1986647	1989599	.	+	.	ID=CL-2772_2;Note=intrachromosomal
II	perfect_duplicons	syntenic_region	6589658	6590709	.	+	.	ID=CL-963_1;Note=interchromosomal
V	perfect_duplicons	syntenic_region	7849965	7851010	.	+	.	ID=CL-963_2;Note=interchromosomal
IV	perfect_duplicons	syntenic_region	8333654	8334697	.	+	.	ID=CL-1810_1;Note=intrachromosomal
IV	perfect_duplicons	syntenic_region	11325989	11326969	.	+	.	ID=CL-1810_2;Note=intrachromosomal
IV	perfect_duplicons	syntenic_region	17068818	17070822	.	+	.	ID=CL-2092_1;Note=intrachromosomal
IV	perfect_duplicons	syntenic_region	17131540	17133572	.	+	.	ID=CL-2092_2;Note=intrachromosomal
V	perfect_duplicons	syntenic_region	3422947	3424439	.	+	.	ID=CL-2260_2;Note=intrachromosomal
IV	perfect_duplicons	syntenic_region	11264918	11265896	.	+	.	ID=CL-1928_1;Note=interchromosomal
V	perfect_duplicons	syntenic_region	9159669	9162963	.	+	.	ID=CL-1928_2;Note=interchromosomal
X	perfect_duplicons	syntenic_region	8319606	8320838	.	+	.	ID=CL-2809_1;Note=intrachromosomal
X	perfect_duplicons	syntenic_region	8322049	8323281	.	+	.	ID=CL-2809_2;Note=intrachromosomal
I	perfect_duplicons	syntenic_region	10807053	10810373	.	+	.	ID=CL-252_1;Note=interchromosomal
IV	perfect_duplicons	syntenic_region	5272860	5275993	.	+	.	ID=CL-252_2;Note=interchromosomal
I	perfect_duplicons	syntenic_region	5571959	5572920	.	+	.	ID=CL-103_1;Note=intrachromosomal
I	perfect_duplicons	syntenic_region	5619605	5620498	.	+	.	ID=CL-103_2;Note=intrachromosomal
V	perfect_duplicons	syntenic_region	777608	778180	.	+	.	ID=CL-2074_2;Note=interchromosomal
I	perfect_duplicons	syntenic_region	2784668	2785797	.	+	.	ID=CL-44_1;Note=interchromosomal
V	perfect_duplicons	syntenic_region	14213606	14214907	.	+	.	ID=CL-44_2;Note=interchromosomal
V	perfect_duplicons	syntenic_region	3422947	3424439	.	+	.	ID=CL-2293_1;Note=intrachromosomal
V	perfect_duplicons	syntenic_region	3426374	3430406	.	+	.	ID=CL-2293_2;Note=intrachromosomal
V	perfect_duplicons	syntenic_region	2858659	2859837	.	+	.	ID=CL-2239_1;Note=intrachromosomal
V	perfect_duplicons	syntenic_region	2856081	2857941	.	+	.	ID=CL-2239_2;Note=intrachromosomal
V	perfect_duplicons	syntenic_region	2854392	2855572	.	+	.	ID=CL-2239_3;Note=intrachromosomal
IV	perfect_duplicons	syntenic_region	10035610	10035939	.	+	.	ID=CL-37_2;Note=interchromosomal
III	perfect_duplicons	syntenic_region	3962770	3964027	.	+	.	ID=CL-1250_1;Note=intrachromosomal
III	perfect_duplicons	syntenic_region	4736034	4737169	.	+	.	ID=CL-1250_2;Note=intrachromosomal
II	perfect_duplicons	syntenic_region	2072362	2075831	.	+	.	ID=CL-439_1;Note=intrachromosomal
II	perfect_duplicons	syntenic_region	2095305	2098672	.	+	.	ID=CL-439_2;Note=intrachromosomal
II	perfect_duplicons	syntenic_region	1900245	1905916	.	+	.	ID=CL-418_1;Note=intrachromosomal
II	perfect_duplicons	syntenic_region	1996557	1999659	.	+	.	ID=CL-418_2;Note=intrachromosomal
III	perfect_duplicons	syntenic_region	12787559	12789330	.	+	.	ID=CL-1408_1;Note=interchromosomal
IV	perfect_duplicons	syntenic_region	10705502	10707226	.	+	.	ID=CL-1408_2;Note=interchromosomal
I	perfect_duplicons	syntenic_region	14237386	14241162	.	+	.	ID=CL-344_1;Note=interchromosomal
IV	perfect_duplicons	syntenic_region	6965534	6967567	.	+	.	ID=CL-344_2;Note=interchromosomal
I	perfect_duplicons	syntenic_region	8994043	8998525	.	+	.	ID=CL-181_1;Note=interchromosomal
III	perfect_duplicons	syntenic_region	3131723	3139124	.	+	.	ID=CL-181_2;Note=interchromosomal
II	perfect_duplicons	syntenic_region	10461421	10461861	.	+	.	ID=CL-1022_1;Note=intrachromosomal
II	perfect_duplicons	syntenic_region	10470848	10471261	.	+	.	ID=CL-1022_2;Note=intrachromosomal
V	perfect_duplicons	syntenic_region	10144379	10145536	.	+	.	ID=CL-2140_2;Note=intrachromosomal
IV	perfect_duplicons	syntenic_region	12960505	12962089	.	+	.	ID=CL-2018_1;Note=intrachromosomal
IV	perfect_duplicons	syntenic_region	12962852	12964551	.	+	.	ID=CL-2018_2;Note=intrachromosomal
IV	perfect_duplicons	syntenic_region	12957999	12959563	.	+	.	ID=CL-2018_3;Note=intrachromosomal
IV	perfect_duplicons	syntenic_region	5226880	5228177	.	+	.	ID=CL-1618_1;Note=intrachromosomal
IV	perfect_duplicons	syntenic_region	10112901	10114112	.	+	.	ID=CL-1618_2;Note=intrachromosomal
V	perfect_duplicons	syntenic_region	643763	646200	.	+	.	ID=CL-2117_1;Note=intrachromosomal
V	perfect_duplicons	syntenic_region	12933014	12934997	.	+	.	ID=CL-2117_2;Note=intrachromosomal
II	perfect_duplicons	syntenic_region	13040081	13043311	.	+	.	ID=CL-1068_1;Note=interchromosomal
IV	perfect_duplicons	syntenic_region	5486735	5489959	.	+	.	ID=CL-1068_2;Note=interchromosomal
V	perfect_duplicons	syntenic_region	5835877	5836794	.	+	.	ID=CL-2393_1;Note=interchromosomal
X	perfect_duplicons	syntenic_region	421724	422646	.	+	.	ID=CL-2393_2;Note=interchromosomal
X	perfect_duplicons	syntenic_region	6323444	6324349	.	+	.	ID=CL-2800_1;Note=intrachromosomal
X	perfect_duplicons	syntenic_region	6329116	6335177	.	+	.	ID=CL-2800_2;Note=intrachromosomal
II	perfect_duplicons	syntenic_region	8960647	8961262	.	+	.	ID=CL-995_1;Note=interchromosomal
V	perfect_duplicons	syntenic_region	12515097	12515865	.	+	.	ID=CL-995_2;Note=interchromosomal
X	perfect_duplicons	syntenic_region	14523522	14527488	.	+	.	ID=CL-2890_1;Note=intrachromosomal
X	perfect_duplicons	syntenic_region	14528636	14530098	.	+	.	ID=CL-2890_2;Note=intrachromosomal
I	perfect_duplicons	syntenic_region	7585509	7588356	.	+	.	ID=CL-155_1;Note=interchromosomal
IV	perfect_duplicons	syntenic_region	6526948	6529600	.	+	.	ID=CL-155_2;Note=interchromosomal
IV	perfect_duplicons	syntenic_region	9770020	9770403	.	+	.	ID=CL-533_2;Note=interchromosomal
V	perfect_duplicons	syntenic_region	19942337	19950380	.	+	.	ID=CL-2758_1;Note=interchromosomal
X	perfect_duplicons	syntenic_region	162529	171822	.	+	.	ID=CL-2758_2;Note=interchromosomal
IV	perfect_duplicons	syntenic_region	3979819	3981199	.	+	.	ID=CL-1502_1;Note=intrachromosomal
IV	perfect_duplicons	syntenic_region	3981895	3983603	.	+	.	ID=CL-1502_2;Note=intrachromosomal
V	perfect_duplicons	syntenic_region	16437819	16438907	.	+	.	ID=CL-505_2;Note=interchromosomal
V	perfect_duplicons	syntenic_region	2574181	2576798	.	+	.	ID=CL-2224_1;Note=intrachromosomal
V	perfect_duplicons	syntenic_region	2577903	2579816	.	+	.	ID=CL-2224_2;Note=intrachromosomal
X	perfect_duplicons	syntenic_region	13421853	13423189	.	+	.	ID=CL-2887_1;Note=intrachromosomal
X	perfect_duplicons	syntenic_region	13427244	13431517	.	+	.	ID=CL-2887_2;Note=intrachromosomal
V	perfect_duplicons	syntenic_region	2272441	2274523	.	+	.	ID=CL-2188_1;Note=interchromosomal
X	perfect_duplicons	syntenic_region	1408831	1410647	.	+	.	ID=CL-2188_2;Note=interchromosomal
V	perfect_duplicons	syntenic_region	18374214	18376720	.	+	.	ID=CL-1453_2;Note=interchromosomal
X	perfect_duplicons	syntenic_region	12350509	12351513	.	+	.	ID=CL-2869_1;Note=intrachromosomal
X	perfect_duplicons	syntenic_region	12365609	12367036	.	+	.	ID=CL-2869_2;Note=intrachromosomal
IV	perfect_duplicons	syntenic_region	8567165	8568158	.	+	.	ID=CL-589_2;Note=interchromosomal
III	perfect_duplicons	syntenic_region	11882475	11883420	.	+	.	ID=CL-1388_1;Note=intrachromosomal
III	perfect_duplicons	syntenic_region	11907410	11909770	.	+	.	ID=CL-1388_2;Note=intrachromosomal
IV	perfect_duplicons	syntenic_region	5241391	5241783	.	+	.	ID=CL-1621_1;Note=intrachromosomal
IV	perfect_duplicons	syntenic_region	10095405	10095788	.	+	.	ID=CL-1621_2;Note=intrachromosomal
IV	perfect_duplicons	syntenic_region	16248914	16250227	.	+	.	ID=CL-2075_1;Note=interchromosomal
V	perfect_duplicons	syntenic_region	777608	778180	.	+	.	ID=CL-2075_2;Note=interchromosomal
I	perfect_duplicons	syntenic_region	618210	621314	.	+	.	ID=CL-13_1;Note=intrachromosomal
I	perfect_duplicons	syntenic_region	4185062	4189761	.	+	.	ID=CL-13_2;Note=intrachromosomal
IV	perfect_duplicons	syntenic_region	5249417	5249809	.	+	.	ID=CL-1637_1;Note=intrachromosomal
IV	perfect_duplicons	syntenic_region	10095405	10095788	.	+	.	ID=CL-1637_2;Note=intrachromosomal
V	perfect_duplicons	syntenic_region	2091753	2095113	.	+	.	ID=CL-2175_1;Note=intrachromosomal
V	perfect_duplicons	syntenic_region	2103658	2106076	.	+	.	ID=CL-2175_2;Note=intrachromosomal
III	perfect_duplicons	syntenic_region	8628865	8630595	.	+	.	ID=CL-1335_1;Note=intrachromosomal
III	perfect_duplicons	syntenic_region	9391310	9393042	.	+	.	ID=CL-1335_2;Note=intrachromosomal
V	perfect_duplicons	syntenic_region	13752315	13753544	.	+	.	ID=CL-2565_1;Note=intrachromosomal
V	perfect_duplicons	syntenic_region	13755028	13756373	.	+	.	ID=CL-2565_2;Note=intrachromosomal
X	perfect_duplicons	syntenic_region	3259147	3259742	.	+	.	ID=CL-2781_1;Note=intrachromosomal
X	perfect_duplicons	syntenic_region	3260791	3261378	.	+	.	ID=CL-2781_2;Note=intrachromosomal
I	perfect_duplicons	syntenic_region	12247761	12250200	.	+	.	ID=CL-291_1;Note=intrachromosomal
I	perfect_duplicons	syntenic_region	12254496	12257170	.	+	.	ID=CL-291_2;Note=intrachromosomal
I	perfect_duplicons	syntenic_region	11303731	11305210	.	+	.	ID=CL-259_1;Note=intrachromosomal
I	perfect_duplicons	syntenic_region	11305812	11309592	.	+	.	ID=CL-259_2;Note=intrachromosomal
I	perfect_duplicons	syntenic_region	6784909	6787071	.	+	.	ID=CL-144_1;Note=interchromosomal
III	perfect_duplicons	syntenic_region	8561094	8562881	.	+	.	ID=CL-144_2;Note=interchromosomal
IV	perfect_duplicons	syntenic_region	5062568	5062951	.	+	.	ID=CL-1578_1;Note=intrachromosomal
IV	perfect_duplicons	syntenic_region	10095405	10095788	.	+	.	ID=CL-1578_2;Note=intrachromosomal
I	perfect_duplicons	syntenic_region	7398905	7402705	.	+	.	ID=CL-152_1;Note=intrachromosomal
I	perfect_duplicons	syntenic_region	7403338	7408124	.	+	.	ID=CL-152_2;Note=intrachromosomal
II	perfect_duplicons	syntenic_region	15174166	15174842	.	+	.	ID=CL-1195_1;Note=intrachromosomal
II	perfect_duplicons	syntenic_region	15171124	15171805	.	+	.	ID=CL-1195_2;Note=intrachromosomal
II	perfect_duplicons	syntenic_region	15166166	15167287	.	+	.	ID=CL-1195_3;Note=intrachromosomal
II	perfect_duplicons	syntenic_region	15168488	15169744	.	+	.	ID=CL-1195_4;Note=intrachromosomal
I	perfect_duplicons	syntenic_region	6705633	6706359	.	+	.	ID=CL-136_1;Note=intrachromosomal
I	perfect_duplicons	syntenic_region	9526606	9527370	.	+	.	ID=CL-136_2;Note=intrachromosomal
IV	perfect_duplicons	syntenic_region	6421592	6423293	.	+	.	ID=CL-1745_1;Note=intrachromosomal
IV	perfect_duplicons	syntenic_region	13510486	13512113	.	+	.	ID=CL-1745_2;Note=intrachromosomal
III	perfect_duplicons	syntenic_region	878413	879561	.	+	.	ID=CL-1209_1;Note=intrachromosomal
III	perfect_duplicons	syntenic_region	9612248	9614180	.	+	.	ID=CL-1209_2;Note=intrachromosomal
IV	perfect_duplicons	syntenic_region	8331648	8332031	.	+	.	ID=CL-231_2;Note=interchromosomal
I	perfect_duplicons	syntenic_region	12307721	12310396	.	+	.	ID=CL-300_1;Note=intrachromosomal
I	perfect_duplicons	syntenic_region	12312325	12314885	.	+	.	ID=CL-300_2;Note=intrachromosomal
V	perfect_duplicons	syntenic_region	4247955	4250133	.	+	.	ID=CL-2338_1;Note=intrachromosomal
V	perfect_duplicons	syntenic_region	4253488	4256560	.	+	.	ID=CL-2338_2;Note=intrachromosomal
V	perfect_duplicons	syntenic_region	2242976	2246970	.	+	.	ID=CL-2181_2;Note=intrachromosomal
II	perfect_duplicons	syntenic_region	3046214	3048048	.	+	.	ID=CL-475_1;Note=intrachromosomal
II	perfect_duplicons	syntenic_region	3050998	3052317	.	+	.	ID=CL-475_2;Note=intrachromosomal
III	perfect_duplicons	syntenic_region	4868377	4868706	.	+	.	ID=CL-1293_1;Note=interchromosomal
IV	perfect_duplicons	syntenic_region	10035610	10035939	.	+	.	ID=CL-1293_2;Note=interchromosomal
V	perfect_duplicons	syntenic_region	13116488	13120020	.	+	.	ID=CL-2556_1;Note=interchromosomal
X	perfect_duplicons	syntenic_region	1479567	1484082	.	+	.	ID=CL-2556_2;Note=interchromosomal
V	perfect_duplicons	syntenic_region	17023444	17025316	.	+	.	ID=CL-2677_1;Note=interchromosomal
X	perfect_duplicons	syntenic_region	9561847	9565912	.	+	.	ID=CL-2677_2;Note=interchromosomal
V	perfect_duplicons	syntenic_region	1095364	1098623	.	+	.	ID=CL-272_2;Note=interchromosomal
V	perfect_duplicons	syntenic_region	17169411	17178036	.	+	.	ID=CL-2683_1;Note=intrachromosomal
V	perfect_duplicons	syntenic_region	17429669	17438385	.	+	.	ID=CL-2683_2;Note=intrachromosomal
X	perfect_duplicons	syntenic_region	3112191	3113312	.	+	.	ID=CL-2778_1;Note=intrachromosomal
X	perfect_duplicons	syntenic_region	3113558	3114678	.	+	.	ID=CL-2778_2;Note=intrachromosomal
IV	perfect_duplicons	syntenic_region	6591703	6592002	.	+	.	ID=CL-1747_2;Note=intrachromosomal
V	perfect_duplicons	syntenic_region	3386556	3388154	.	+	.	ID=CL-2289_1;Note=intrachromosomal
V	perfect_duplicons	syntenic_region	3410525	3412714	.	+	.	ID=CL-2289_2;Note=intrachromosomal
II	perfect_duplicons	syntenic_region	1881613	1882807	.	+	.	ID=CL-411_1;Note=intrachromosomal
II	perfect_duplicons	syntenic_region	1883598	1884737	.	+	.	ID=CL-411_2;Note=intrachromosomal
II	perfect_duplicons	syntenic_region	1004622	1018106	.	+	.	ID=CL-383_1;Note=intrachromosomal
II	perfect_duplicons	syntenic_region	1022078	1022863	.	+	.	ID=CL-383_2;Note=intrachromosomal
III	perfect_duplicons	syntenic_region	9317948	9319175	.	+	.	ID=CL-1343_1;Note=intrachromosomal
III	perfect_duplicons	syntenic_region	9319944	9321567	.	+	.	ID=CL-1343_2;Note=intrachromosomal
V	perfect_duplicons	syntenic_region	20483102	20484590	.	+	.	ID=CL-2763_1;Note=intrachromosomal
V	perfect_duplicons	syntenic_region	20486159	20487873	.	+	.	ID=CL-2763_2;Note=intrachromosomal
V	perfect_duplicons	syntenic_region	5240841	5243045	.	+	.	ID=CL-2379_1;Note=intrachromosomal
V	perfect_duplicons	syntenic_region	5243801	5248005	.	+	.	ID=CL-2379_2;Note=intrachromosomal
IV	perfect_duplicons	syntenic_region	12482817	12484549	.	+	.	ID=CL-2006_1;Note=intrachromosomal
IV	perfect_duplicons	syntenic_region	12484880	12486507	.	+	.	ID=CL-2006_2;Note=intrachromosomal
I	perfect_duplicons	syntenic_region	562766	565113	.	+	.	ID=CL-12_1;Note=interchromosomal
IV	perfect_duplicons	syntenic_region	6487331	6489074	.	+	.	ID=CL-12_2;Note=interchromosomal
X	perfect_duplicons	syntenic_region	4320837	4326323	.	+	.	ID=CL-2785_1;Note=intrachromosomal
X	perfect_duplicons	syntenic_region	4330052	4332379	.	+	.	ID=CL-2785_2;Note=intrachromosomal
II	perfect_duplicons	syntenic_region	6078506	6080676	.	+	.	ID=CL-958_1;Note=intrachromosomal
II	perfect_duplicons	syntenic_region	6089098	6091328	.	+	.	ID=CL-958_2;Note=intrachromosomal
I	perfect_duplicons	syntenic_region	8434549	8435670	.	+	.	ID=CL-171_1;Note=interchromosomal
X	perfect_duplicons	syntenic_region	17092681	17094010	.	+	.	ID=CL-171_2;Note=interchromosomal
IV	perfect_duplicons	syntenic_region	8332808	8333500	.	+	.	ID=CL-1808_1;Note=intrachromosomal
IV	perfect_duplicons	syntenic_region	11621466	11623068	.	+	.	ID=CL-1808_2;Note=intrachromosomal
I	perfect_duplicons	syntenic_region	3731373	3732836	.	+	.	ID=CL-69_1;Note=interchromosomal
X	perfect_duplicons	syntenic_region	178242	179376	.	+	.	ID=CL-69_2;Note=interchromosomal
V	perfect_duplicons	syntenic_region	499771	501331	.	+	.	ID=CL-1377_2;Note=interchromosomal
III	perfect_duplicons	syntenic_region	4628412	4631053	.	+	.	ID=CL-1279_1;Note=intrachromosomal
III	perfect_duplicons	syntenic_region	4632373	4634394	.	+	.	ID=CL-1279_2;Note=intrachromosomal
III	perfect_duplicons	syntenic_region	4635296	4637456	.	+	.	ID=CL-1279_3;Note=intrachromosomal
III	perfect_duplicons	syntenic_region	4638396	4640527	.	+	.	ID=CL-1279_4;Note=intrachromosomal
IV	perfect_duplicons	syntenic_region	7247527	7249421	.	+	.	ID=CL-1761_1;Note=intrachromosomal
IV	perfect_duplicons	syntenic_region	11253968	11255674	.	+	.	ID=CL-1761_2;Note=intrachromosomal
III	perfect_duplicons	syntenic_region	900268	901386	.	+	.	ID=CL-1210_1;Note=interchromosomal
X	perfect_duplicons	syntenic_region	14753950	14755734	.	+	.	ID=CL-1210_2;Note=interchromosomal
II	perfect_duplicons	syntenic_region	3908537	3910825	.	+	.	ID=CL-510_1;Note=intrachromosomal
II	perfect_duplicons	syntenic_region	12830609	12832575	.	+	.	ID=CL-510_2;Note=intrachromosomal
II	perfect_duplicons	syntenic_region	4892298	4892681	.	+	.	ID=CL-592_1;Note=interchromosomal
IV	perfect_duplicons	syntenic_region	10095405	10095788	.	+	.	ID=CL-592_2;Note=interchromosomal
IV	perfect_duplicons	syntenic_region	11745646	11748558	.	+	.	ID=CL-1994_1;Note=intrachromosomal
IV	perfect_duplicons	syntenic_region	17281632	17284142	.	+	.	ID=CL-1994_2;Note=intrachromosomal
IV	perfect_duplicons	syntenic_region	2237716	2242392	.	+	.	ID=CL-1464_1;Note=intrachromosomal
IV	perfect_duplicons	syntenic_region	2245896	2252314	.	+	.	ID=CL-1464_2;Note=intrachromosomal
II	perfect_duplicons	syntenic_region	3151327	3151779	.	+	.	ID=CL-476_2;Note=intrachromosomal
IV	perfect_duplicons	syntenic_region	3055711	3061940	.	+	.	ID=CL-1481_1;Note=intrachromosomal
IV	perfect_duplicons	syntenic_region	3141761	3146719	.	+	.	ID=CL-1481_2;Note=intrachromosomal
III	perfect_duplicons	syntenic_region	7964510	7965769	.	+	.	ID=CL-1327_1;Note=interchromosomal
X	perfect_duplicons	syntenic_region	1427769	1430866	.	+	.	ID=CL-1327_2;Note=interchromosomal
V	perfect_duplicons	syntenic_region	10114852	10117183	.	+	.	ID=CL-2513_1;Note=intrachromosomal
V	perfect_duplicons	syntenic_region	13974541	13976528	.	+	.	ID=CL-2513_2;Note=intrachromosomal
V	perfect_duplicons	syntenic_region	6055572	6056726	.	+	.	ID=CL-2397_1;Note=intrachromosomal
V	perfect_duplicons	syntenic_region	13425553	13428741	.	+	.	ID=CL-2397_2;Note=intrachromosomal
II	perfect_duplicons	syntenic_region	9517537	9518791	.	+	.	ID=CL-1000_1;Note=intrachromosomal
II	perfect_duplicons	syntenic_region	11185969	11187943	.	+	.	ID=CL-1000_2;Note=intrachromosomal
IV	perfect_duplicons	syntenic_region	5628777	5630224	.	+	.	ID=CL-1718_1;Note=intrachromosomal
IV	perfect_duplicons	syntenic_region	5633803	5635636	.	+	.	ID=CL-1718_2;Note=intrachromosomal
I	perfect_duplicons	syntenic_region	3871505	3873398	.	+	.	ID=CL-72_1;Note=interchromosomal
IV	perfect_duplicons	syntenic_region	8162004	8163757	.	+	.	ID=CL-72_2;Note=interchromosomal
V	perfect_duplicons	syntenic_region	16237588	16238685	.	+	.	ID=CL-2657_1;Note=intrachromosomal
V	perfect_duplicons	syntenic_region	16516565	16517602	.	+	.	ID=CL-2657_2;Note=intrachromosomal
IV	perfect_duplicons	syntenic_region	11338493	11338804	.	+	.	ID=CL-216_2;Note=interchromosomal
V	perfect_duplicons	syntenic_region	15755005	15760391	.	+	.	ID=CL-2623_1;Note=intrachromosomal
V	perfect_duplicons	syntenic_region	16097970	16099507	.	+	.	ID=CL-2623_2;Note=intrachromosomal
IV	perfect_duplicons	syntenic_region	7444746	7445291	.	+	.	ID=CL-1765_1;Note=intrachromosomal
IV	perfect_duplicons	syntenic_region	7940002	7940789	.	+	.	ID=CL-1765_2;Note=intrachromosomal
III	perfect_duplicons	syntenic_region	12755228	12756493	.	+	.	ID=CL-1407_1;Note=intrachromosomal
III	perfect_duplicons	syntenic_region	12757547	12759499	.	+	.	ID=CL-1407_2;Note=intrachromosomal
V	perfect_duplicons	syntenic_region	4119875	4120714	.	+	.	ID=CL-2327_1;Note=intrachromosomal
V	perfect_duplicons	syntenic_region	4121593	4122454	.	+	.	ID=CL-2327_2;Note=intrachromosomal
V	perfect_duplicons	syntenic_region	4115177	4116721	.	+	.	ID=CL-2327_3;Note=intrachromosomal
V	perfect_duplicons	syntenic_region	4117570	4118417	.	+	.	ID=CL-2327_4;Note=intrachromosomal
V	perfect_duplicons	syntenic_region	4126304	4127196	.	+	.	ID=CL-2327_5;Note=intrachromosomal
V	perfect_duplicons	syntenic_region	4123314	4124847	.	+	.	ID=CL-2327_6;Note=intrachromosomal
IV	perfect_duplicons	syntenic_region	5249417	5249809	.	+	.	ID=CL-540_2;Note=interchromosomal
IV	perfect_duplicons	syntenic_region	4748046	4748432	.	+	.	ID=CL-1536_1;Note=interchromosomal
V	perfect_duplicons	syntenic_region	12611725	12612195	.	+	.	ID=CL-1536_2;Note=interchromosomal
V	perfect_duplicons	syntenic_region	8835587	8836686	.	+	.	ID=CL-2470_1;Note=intrachromosomal
V	perfect_duplicons	syntenic_region	8877681	8878780	.	+	.	ID=CL-2470_2;Note=intrachromosomal
II	perfect_duplicons	syntenic_region	1650822	1651583	.	+	.	ID=CL-402_1;Note=intrachromosomal
II	perfect_duplicons	syntenic_region	1652518	1653477	.	+	.	ID=CL-402_2;Note=intrachromosomal
V	perfect_duplicons	syntenic_region	16516565	16517602	.	+	.	ID=CL-2594_2;Note=intrachromosomal
III	perfect_duplicons	syntenic_region	6884441	6884965	.	+	.	ID=CL-1314_1;Note=interchromosomal
X	perfect_duplicons	syntenic_region	12430531	12431055	.	+	.	ID=CL-1314_2;Note=interchromosomal
II	perfect_duplicons	syntenic_region	844280	845091	.	+	.	ID=CL-366_1;Note=interchromosomal
IV	perfect_duplicons	syntenic_region	3146890	3148854	.	+	.	ID=CL-366_2;Note=interchromosomal
IV	perfect_duplicons	syntenic_region	11913789	11915638	.	+	.	ID=CL-1996_1;Note=interchromosomal
V	perfect_duplicons	syntenic_region	7151428	7153112	.	+	.	ID=CL-1996_2;Note=interchromosomal
V	perfect_duplicons	syntenic_region	5154042	5155501	.	+	.	ID=CL-2365_1;Note=intrachromosomal
V	perfect_duplicons	syntenic_region	15397361	15398804	.	+	.	ID=CL-2365_2;Note=intrachromosomal
I	perfect_duplicons	syntenic_region	2820870	2822086	.	+	.	ID=CL-52_1;Note=intrachromosomal
I	perfect_duplicons	syntenic_region	3299607	3300491	.	+	.	ID=CL-52_2;Note=intrachromosomal
V	perfect_duplicons	syntenic_region	8902315	8905340	.	+	.	ID=CL-2497_1;Note=intrachromosomal
V	perfect_duplicons	syntenic_region	8907605	8909369	.	+	.	ID=CL-2497_2;Note=intrachromosomal
I	perfect_duplicons	syntenic_region	2903636	2907710	.	+	.	ID=CL-54_1;Note=interchromosomal
X	perfect_duplicons	syntenic_region	4200325	4201524	.	+	.	ID=CL-54_2;Note=interchromosomal
X	perfect_duplicons	syntenic_region	6084711	6085059	.	+	.	ID=CL-2793_1;Note=intrachromosomal
X	perfect_duplicons	syntenic_region	6086099	6086457	.	+	.	ID=CL-2793_2;Note=intrachromosomal
V	perfect_duplicons	syntenic_region	4276020	4278677	.	+	.	ID=CL-2341_1;Note=intrachromosomal
V	perfect_duplicons	syntenic_region	4285049	4287176	.	+	.	ID=CL-2341_2;Note=intrachromosomal
V	perfect_duplicons	syntenic_region	19236055	19237262	.	+	.	ID=CL-2746_1;Note=intrachromosomal
V	perfect_duplicons	syntenic_region	19240318	19241588	.	+	.	ID=CL-2746_2;Note=intrachromosomal
II	perfect_duplicons	syntenic_region	2659671	2665023	.	+	.	ID=CL-467_1;Note=intrachromosomal
II	perfect_duplicons	syntenic_region	3192415	3196870	.	+	.	ID=CL-467_2;Note=intrachromosomal
I	perfect_duplicons	syntenic_region	2034533	2043782	.	+	.	ID=CL-21_1;Note=interchromosomal
II	perfect_duplicons	syntenic_region	5348067	5350517	.	+	.	ID=CL-21_2;Note=interchromosomal
III	perfect_duplicons	syntenic_region	11368315	11371656	.	+	.	ID=CL-167_2;Note=interchromosomal
I	perfect_duplicons	syntenic_region	11434077	11437397	.	+	.	ID=CL-263_1;Note=intrachromosomal
I	perfect_duplicons	syntenic_region	11473268	11479937	.	+	.	ID=CL-263_2;Note=intrachromosomal
II	perfect_duplicons	syntenic_region	5534677	5536120	.	+	.	ID=CL-860_1;Note=intrachromosomal
II	perfect_duplicons	syntenic_region	5539271	5541787	.	+	.	ID=CL-860_2;Note=intrachromosomal
X	perfect_duplicons	syntenic_region	14442540	14443198	.	+	.	ID=CL-2571_2;Note=interchromosomal
V	perfect_duplicons	syntenic_region	9087269	9088593	.	+	.	ID=CL-2162_2;Note=intrachromosomal
V	perfect_duplicons	syntenic_region	4471426	4473588	.	+	.	ID=CL-936_2;Note=interchromosomal
V	perfect_duplicons	syntenic_region	15338545	15339377	.	+	.	ID=CL-2605_1;Note=intrachromosomal
V	perfect_duplicons	syntenic_region	15340253	15341273	.	+	.	ID=CL-2605_2;Note=intrachromosomal
V	perfect_duplicons	syntenic_region	3263625	3266253	.	+	.	ID=CL-2270_1;Note=intrachromosomal
V	perfect_duplicons	syntenic_region	3320746	3324110	.	+	.	ID=CL-2270_2;Note=intrachromosomal
V	perfect_duplicons	syntenic_region	8536291	8536693	.	+	.	ID=CL-2461_1;Note=intrachromosomal
V	perfect_duplicons	syntenic_region	9545552	9546137	.	+	.	ID=CL-2461_2;Note=intrachromosomal
II	perfect_duplicons	syntenic_region	5194347	5194730	.	+	.	ID=CL-807_1;Note=interchromosomal
IV	perfect_duplicons	syntenic_region	10095405	10095788	.	+	.	ID=CL-807_2;Note=interchromosomal
III	perfect_duplicons	syntenic_region	3131723	3139124	.	+	.	ID=CL-1232_1;Note=interchromosomal
X	perfect_duplicons	syntenic_region	3252952	3256165	.	+	.	ID=CL-1232_2;Note=interchromosomal
V	perfect_duplicons	syntenic_region	551280	552979	.	+	.	ID=CL-2110_1;Note=intrachromosomal
V	perfect_duplicons	syntenic_region	579188	581373	.	+	.	ID=CL-2110_2;Note=intrachromosomal
I	perfect_duplicons	syntenic_region	6234787	6235290	.	+	.	ID=CL-128_1;Note=intrachromosomal
I	perfect_duplicons	syntenic_region	6326877	6330128	.	+	.	ID=CL-128_2;Note=intrachromosomal
V	perfect_duplicons	syntenic_region	15916308	15920318	.	+	.	ID=CL-2636_1;Note=intrachromosomal
V	perfect_duplicons	syntenic_region	15925218	15926128	.	+	.	ID=CL-2636_2;Note=intrachromosomal
V	perfect_duplicons	syntenic_region	1687496	1689686	.	+	.	ID=CL-968_2;Note=interchromosomal
V	perfect_duplicons	syntenic_region	3170137	3171407	.	+	.	ID=CL-2254_1;Note=intrachromosomal
V	perfect_duplicons	syntenic_region	3374549	3377071	.	+	.	ID=CL-2254_2;Note=intrachromosomal
V	perfect_duplicons	syntenic_region	18242581	18243686	.	+	.	ID=CL-2728_1;Note=intrachromosomal
V	perfect_duplicons	syntenic_region	18253759	18254350	.	+	.	ID=CL-2728_2;Note=intrachromosomal
I	perfect_duplicons	syntenic_region	12319340	12320844	.	+	.	ID=CL-303_1;Note=intrachromosomal
I	perfect_duplicons	syntenic_region	12433050	12434875	.	+	.	ID=CL-303_2;Note=intrachromosomal
I	perfect_duplicons	syntenic_region	4145352	4148256	.	+	.	ID=CL-83_1;Note=interchromosomal
II	perfect_duplicons	syntenic_region	1541150	1542724	.	+	.	ID=CL-83_2;Note=interchromosomal
V	perfect_duplicons	syntenic_region	2012206	2013333	.	+	.	ID=CL-2170_1;Note=intrachromosomal
V	perfect_duplicons	syntenic_region	3774583	3776119	.	+	.	ID=CL-2170_2;Note=intrachromosomal
II	perfect_duplicons	syntenic_region	5100395	5101766	.	+	.	ID=CL-747_1;Note=intrachromosomal
II	perfect_duplicons	syntenic_region	5101981	5102570	.	+	.	ID=CL-747_2;Note=intrachromosomal
III	perfect_duplicons	syntenic_region	1112319	1115903	.	+	.	ID=CL-1213_1;Note=interchromosomal
V	perfect_duplicons	syntenic_region	1846233	1847938	.	+	.	ID=CL-1213_2;Note=interchromosomal
II	perfect_duplicons	syntenic_region	420055	421140	.	+	.	ID=CL-350_1;Note=intrachromosomal
II	perfect_duplicons	syntenic_region	427602	429151	.	+	.	ID=CL-350_2;Note=intrachromosomal
II	perfect_duplicons	syntenic_region	4892298	4892681	.	+	.	ID=CL-537_2;Note=intrachromosomal
II	perfect_duplicons	syntenic_region	11518397	11519480	.	+	.	ID=CL-1048_1;Note=interchromosomal
IV	perfect_duplicons	syntenic_region	5494221	5495191	.	+	.	ID=CL-1048_2;Note=interchromosomal
II	perfect_duplicons	syntenic_region	10198247	10199683	.	+	.	ID=CL-1018_1;Note=interchromosomal
IV	perfect_duplicons	syntenic_region	593477	595167	.	+	.	ID=CL-1018_2;Note=interchromosomal
V	perfect_duplicons	syntenic_region	7303063	7303908	.	+	.	ID=CL-2417_2;Note=intrachromosomal
II	perfect_duplicons	syntenic_region	5115085	5115318	.	+	.	ID=CL-521_2;Note=intrachromosomal
V	perfect_duplicons	syntenic_region	15186659	15187336	.	+	.	ID=CL-1424_2;Note=interchromosomal
I	perfect_duplicons	syntenic_region	252119	254129	.	+	.	ID=CL-4_2;Note=intrachromosomal
IV	perfect_duplicons	syntenic_region	4999475	4999804	.	+	.	ID=CL-1554_1;Note=intrachromosomal
IV	perfect_duplicons	syntenic_region	10022321	10022650	.	+	.	ID=CL-1554_2;Note=intrachromosomal
I	perfect_duplicons	syntenic_region	12626731	12632544	.	+	.	ID=CL-318_1;Note=intrachromosomal
I	perfect_duplicons	syntenic_region	12635161	12640474	.	+	.	ID=CL-318_2;Note=intrachromosomal
II	perfect_duplicons	syntenic_region	1741551	1742192	.	+	.	ID=CL-405_1;Note=intrachromosomal
II	perfect_duplicons	syntenic_region	1742838	1745825	.	+	.	ID=CL-405_2;Note=intrachromosomal
IV	perfect_duplicons	syntenic_region	5166367	5168355	.	+	.	ID=CL-1613_1;Note=intrachromosomal
IV	perfect_duplicons	syntenic_region	14758380	14760857	.	+	.	ID=CL-1613_2;Note=intrachromosomal
IV	perfect_duplicons	syntenic_region	7177170	7178406	.	+	.	ID=CL-1759_1;Note=interchromosomal
V	perfect_duplicons	syntenic_region	15750906	15752123	.	+	.	ID=CL-1759_2;Note=interchromosomal
IV	perfect_duplicons	syntenic_region	10947239	10948706	.	+	.	ID=CL-47_2;Note=interchromosomal
IV	perfect_duplicons	syntenic_region	3441175	3441637	.	+	.	ID=CL-1488_1;Note=interchromosomal
V	perfect_duplicons	syntenic_region	8619027	8619650	.	+	.	ID=CL-1488_2;Note=interchromosomal
V	perfect_duplicons	syntenic_region	14711355	14711678	.	+	.	ID=CL-337_2;Note=interchromosomal
V	perfect_duplicons	syntenic_region	5752447	5753516	.	+	.	ID=CL-2388_1;Note=intrachromosomal
V	perfect_duplicons	syntenic_region	5762626	5763776	.	+	.	ID=CL-2388_2;Note=intrachromosomal
V	perfect_duplicons	syntenic_region	10085252	10087008	.	+	.	ID=CL-2512_1;Note=intrachromosomal
V	perfect_duplicons	syntenic_region	10087460	10088889	.	+	.	ID=CL-2512_2;Note=intrachromosomal
III	perfect_duplicons	syntenic_region	2072997	2076508	.	+	.	ID=CL-1220_1;Note=intrachromosomal
III	perfect_duplicons	syntenic_region	2095750	2099622	.	+	.	ID=CL-1220_2;Note=intrachromosomal
II	perfect_duplicons	syntenic_region	2391646	2395965	.	+	.	ID=CL-456_1;Note=interchromosomal
X	perfect_duplicons	syntenic_region	3765383	3768801	.	+	.	ID=CL-456_2;Note=interchromosomal
V	perfect_duplicons	syntenic_region	17555821	17558444	.	+	.	ID=CL-2709_1;Note=intrachromosomal
V	perfect_duplicons	syntenic_region	17563177	17565970	.	+	.	ID=CL-2709_2;Note=intrachromosomal
V	perfect_duplicons	syntenic_region	7633380	7634738	.	+	.	ID=CL-2427_2;Note=intrachromosomal
V	perfect_duplicons	syntenic_region	4840653	4841251	.	+	.	ID=CL-2351_1;Note=intrachromosomal
V	perfect_duplicons	syntenic_region	4841970	4842553	.	+	.	ID=CL-2351_2;Note=intrachromosomal
III	perfect_duplicons	syntenic_region	13692612	13693571	.	+	.	ID=CL-1423_1;Note=interchromosomal
V	perfect_duplicons	syntenic_region	14356059	14356700	.	+	.	ID=CL-1423_2;Note=interchromosomal
IV	perfect_duplicons	syntenic_region	4243579	4244580	.	+	.	ID=CL-1511_1;Note=intrachromosomal
IV	perfect_duplicons	syntenic_region	11225487	11226456	.	+	.	ID=CL-1511_2;Note=intrachromosomal
III	perfect_duplicons	syntenic_region	2433538	2435215	.	+	.	ID=CL-1225_1;Note=intrachromosomal
III	perfect_duplicons	syntenic_region	2436093	2442316	.	+	.	ID=CL-1225_2;Note=intrachromosomal
IV	perfect_duplicons	syntenic_region	2832903	2833376	.	+	.	ID=CL-1480_1;Note=intrachromosomal
IV	perfect_duplicons	syntenic_region	2834813	2835283	.	+	.	ID=CL-1480_2;Note=intrachromosomal
V	perfect_duplicons	syntenic_region	15579067	15580820	.	+	.	ID=CL-2614_1;Note=interchromosomal
X	perfect_duplicons	syntenic_region	131022	132689	.	+	.	ID=CL-2614_2;Note=interchromosomal
V	perfect_duplicons	syntenic_region	3125694	3127769	.	+	.	ID=CL-2251_1;Note=intrachromosomal
V	perfect_duplicons	syntenic_region	6109021	6112915	.	+	.	ID=CL-2251_2;Note=intrachromosomal
V	perfect_duplicons	syntenic_region	9379408	9379881	.	+	.	ID=CL-2208_2;Note=intrachromosomal
V	perfect_duplicons	syntenic_region	13411092	13411519	.	+	.	ID=CL-2561_1;Note=intrachromosomal
V	perfect_duplicons	syntenic_region	13415082	13415918	.	+	.	ID=CL-2561_2;Note=intrachromosomal
I	perfect_duplicons	syntenic_region	3555583	3557402	.	+	.	ID=CL-64_1;Note=interchromosomal
X	perfect_duplicons	syntenic_region	7756641	7758094	.	+	.	ID=CL-64_2;Note=interchromosomal
I	perfect_duplicons	syntenic_region	5896891	5897342	.	+	.	ID=CL-109_1;Note=intrachromosomal
I	perfect_duplicons	syntenic_region	9829817	9830252	.	+	.	ID=CL-109_2;Note=intrachromosomal
IV	perfect_duplicons	syntenic_region	17272337	17273588	.	+	.	ID=CL-1353_2;Note=interchromosomal
V	perfect_duplicons	syntenic_region	2514234	2515593	.	+	.	ID=CL-2215_1;Note=interchromosomal
X	perfect_duplicons	syntenic_region	10239735	10240969	.	+	.	ID=CL-2215_2;Note=interchromosomal
II	perfect_duplicons	syntenic_region	9788813	9800253	.	+	.	ID=CL-1007_1;Note=intrachromosomal
II	perfect_duplicons	syntenic_region	9803535	9805362	.	+	.	ID=CL-1007_2;Note=intrachromosomal
I	perfect_duplicons	syntenic_region	6710871	6712326	.	+	.	ID=CL-138_1;Note=interchromosomal
II	perfect_duplicons	syntenic_region	11338460	11339492	.	+	.	ID=CL-138_2;Note=interchromosomal
V	perfect_duplicons	syntenic_region	15032146	15033327	.	+	.	ID=CL-2593_1;Note=intrachromosomal
V	perfect_duplicons	syntenic_region	16237588	16238685	.	+	.	ID=CL-2593_2;Note=intrachromosomal
IV	perfect_duplicons	syntenic_region	1310224	1328168	.	+	.	ID=CL-1450_1;Note=interchromosomal
X	perfect_duplicons	syntenic_region	7582	9303	.	+	.	ID=CL-1450_2;Note=interchromosomal
IV	perfect_duplicons	syntenic_region	6598218	6598515	.	+	.	ID=CL-1752_1;Note=intrachromosomal
IV	perfect_duplicons	syntenic_region	6599182	6599476	.	+	.	ID=CL-1752_2;Note=intrachromosomal
X	perfect_duplicons	syntenic_region	7774911	7776506	.	+	.	ID=CL-2807_1;Note=intrachromosomal
X	perfect_duplicons	syntenic_region	9434610	9436822	.	+	.	ID=CL-2807_2;Note=intrachromosomal
V	perfect_duplicons	syntenic_region	3275381	3286203	.	+	.	ID=CL-2275_1;Note=intrachromosomal
V	perfect_duplicons	syntenic_region	3342802	3353919	.	+	.	ID=CL-2275_2;Note=intrachromosomal
V	perfect_duplicons	syntenic_region	1156310	1157194	.	+	.	ID=CL-2138_1;Note=interchromosomal
X	perfect_duplicons	syntenic_region	139221	139640	.	+	.	ID=CL-2138_2;Note=interchromosomal
IV	perfect_duplicons	syntenic_region	10836087	10842717	.	+	.	ID=CL-1919_1;Note=interchromosomal
X	perfect_duplicons	syntenic_region	150365	154445	.	+	.	ID=CL-1919_2;Note=interchromosomal
V	perfect_duplicons	syntenic_region	12434028	12436929	.	+	.	ID=CL-2549_1;Note=intrachromosomal
V	perfect_duplicons	syntenic_region	12437476	12443739	.	+	.	ID=CL-2549_2;Note=intrachromosomal
V	perfect_duplicons	syntenic_region	9478186	9479383	.	+	.	ID=CL-2200_2;Note=intrachromosomal
IV	perfect_duplicons	syntenic_region	15499	23198	.	+	.	ID=CL-1428_1;Note=intrachromosomal
IV	perfect_duplicons	syntenic_region	24683	32380	.	+	.	ID=CL-1428_2;Note=intrachromosomal
IV	perfect_duplicons	syntenic_region	3438359	3439414	.	+	.	ID=CL-1487_1;Note=interchromosomal
X	perfect_duplicons	syntenic_region	8499976	8500859	.	+	.	ID=CL-1487_2;Note=interchromosomal
II	perfect_duplicons	syntenic_region	800089	801460	.	+	.	ID=CL-363_1;Note=interchromosomal
V	perfect_duplicons	syntenic_region	6592492	6593617	.	+	.	ID=CL-363_2;Note=interchromosomal
IV	perfect_duplicons	syntenic_region	11333213	11336834	.	+	.	ID=CL-1952_1;Note=interchromosomal
V	perfect_duplicons	syntenic_region	2008882	2011370	.	+	.	ID=CL-1952_2;Note=interchromosomal
V	perfect_duplicons	syntenic_region	18043557	18055362	.	+	.	ID=CL-2719_1;Note=intrachromosomal
V	perfect_duplicons	syntenic_region	18055934	18066270	.	+	.	ID=CL-2719_2;Note=intrachromosomal
V	perfect_duplicons	syntenic_region	8849764	8850147	.	+	.	ID=CL-227_2;Note=interchromosomal
V	perfect_duplicons	syntenic_region	15970406	15972552	.	+	.	ID=CL-2637_1;Note=intrachromosomal
V	perfect_duplicons	syntenic_region	15972936	15974909	.	+	.	ID=CL-2637_2;Note=intrachromosomal
I	perfect_duplicons	syntenic_region	8005185	8006191	.	+	.	ID=CL-159_1;Note=intrachromosomal
I	perfect_duplicons	syntenic_region	12032359	12033693	.	+	.	ID=CL-159_2;Note=intrachromosomal
I	perfect_duplicons	syntenic_region	12259902	12262838	.	+	.	ID=CL-292_1;Note=intrachromosomal
I	perfect_duplicons	syntenic_region	12269245	12272180	.	+	.	ID=CL-292_2;Note=intrachromosomal
III	perfect_duplicons	syntenic_region	13398779	13399616	.	+	.	ID=CL-1415_1;Note=intrachromosomal
III	perfect_duplicons	syntenic_region	13402088	13402916	.	+	.	ID=CL-1415_2;Note=intrachromosomal
II	perfect_duplicons	syntenic_region	5818563	5818796	.	+	.	ID=CL-549_2;Note=intrachromosomal
V	perfect_duplicons	syntenic_region	14047622	14048566	.	+	.	ID=CL-2574_1;Note=intrachromosomal
V	perfect_duplicons	syntenic_region	18815000	18818557	.	+	.	ID=CL-2574_2;Note=intrachromosomal
IV	perfect_duplicons	syntenic_region	11324027	11326969	.	+	.	ID=CL-1936_1;Note=intrachromosomal
IV	perfect_duplicons	syntenic_region	11337824	11340766	.	+	.	ID=CL-1936_2;Note=intrachromosomal
II	perfect_duplicons	syntenic_region	10360785	10362829	.	+	.	ID=CL-1019_1;Note=interchromosomal
IV	perfect_duplicons	syntenic_region	7967441	7969509	.	+	.	ID=CL-1019_2;Note=interchromosomal
II	perfect_duplicons	syntenic_region	14815413	14815991	.	+	.	ID=CL-1188_1;Note=interchromosomal
III	perfect_duplicons	syntenic_region	3528626	3528901	.	+	.	ID=CL-1188_2;Note=interchromosomal
IV	perfect_duplicons	syntenic_region	5015310	5017714	.	+	.	ID=CL-1558_1;Note=intrachromosomal
IV	perfect_duplicons	syntenic_region	7110478	7112826	.	+	.	ID=CL-1558_2;Note=intrachromosomal
III	perfect_duplicons	syntenic_region	2461995	2464864	.	+	.	ID=CL-1227_1;Note=interchromosomal
IV	perfect_duplicons	syntenic_region	6217419	6219149	.	+	.	ID=CL-1227_2;Note=interchromosomal
IV	perfect_duplicons	syntenic_region	11673843	11675428	.	+	.	ID=CL-1993_1;Note=intrachromosomal
IV	perfect_duplicons	syntenic_region	11676354	11678345	.	+	.	ID=CL-1993_2;Note=intrachromosomal
V	perfect_duplicons	syntenic_region	16700298	16704342	.	+	.	ID=CL-2392_2;Note=intrachromosomal
I	perfect_duplicons	syntenic_region	11616763	11620253	.	+	.	ID=CL-271_1;Note=intrachromosomal
I	perfect_duplicons	syntenic_region	11623105	11626552	.	+	.	ID=CL-271_2;Note=intrachromosomal
V	perfect_duplicons	syntenic_region	14891428	14893413	.	+	.	ID=CL-2592_1;Note=intrachromosomal
V	perfect_duplicons	syntenic_region	14895980	14898924	.	+	.	ID=CL-2592_2;Note=intrachromosomal
IV	perfect_duplicons	syntenic_region	7590545	7605882	.	+	.	ID=CL-1790_1;Note=intrachromosomal
IV	perfect_duplicons	syntenic_region	7606465	7619101	.	+	.	ID=CL-1790_2;Note=intrachromosomal
V	perfect_duplicons	syntenic_region	4266361	4271344	.	+	.	ID=CL-2339_1;Note=intrachromosomal
V	perfect_duplicons	syntenic_region	4279834	4281785	.	+	.	ID=CL-2339_2;Note=intrachromosomal
V	perfect_duplicons	syntenic_region	8891859	8892242	.	+	.	ID=CL-237_2;Note=interchromosomal
V	perfect_duplicons	syntenic_region	11071989	11078104	.	+	.	ID=CL-1421_2;Note=interchromosomal
I	perfect_duplicons	syntenic_region	12384319	12385721	.	+	.	ID=CL-308_1;Note=intrachromosomal
I	perfect_duplicons	syntenic_region	12416963	12418614	.	+	.	ID=CL-308_2;Note=intrachromosomal
II	perfect_duplicons	syntenic_region	880920	882211	.	+	.	ID=CL-371_1;Note=intrachromosomal
II	perfect_duplicons	syntenic_region	888458	890690	.	+	.	ID=CL-371_2;Note=intrachromosomal
II	perfect_duplicons	syntenic_region	4939413	4940268	.	+	.	ID=CL-542_2;Note=intrachromosomal
IV	perfect_duplicons	syntenic_region	4136841	4137560	.	+	.	ID=CL-256_2;Note=interchromosomal
I	perfect_duplicons	syntenic_region	11877796	11889279	.	+	.	ID=CL-280_1;Note=interchromosomal
IV	perfect_duplicons	syntenic_region	6307723	6321341	.	+	.	ID=CL-280_2;Note=interchromosomal
III	perfect_duplicons	syntenic_region	2362936	2366266	.	+	.	ID=CL-1224_1;Note=interchromosomal
V	perfect_duplicons	syntenic_region	20449599	20451821	.	+	.	ID=CL-1224_2;Note=interchromosomal
V	perfect_duplicons	syntenic_region	8721175	8725878	.	+	.	ID=CL-2467_1;Note=intrachromosomal
V	perfect_duplicons	syntenic_region	18374214	18376720	.	+	.	ID=CL-2467_2;Note=intrachromosomal
V	perfect_duplicons	syntenic_region	4885691	4886756	.	+	.	ID=CL-2354_1;Note=intrachromosomal
V	perfect_duplicons	syntenic_region	14246337	14246838	.	+	.	ID=CL-2354_2;Note=intrachromosomal
IV	perfect_duplicons	syntenic_region	7485818	7488643	.	+	.	ID=CL-1766_1;Note=intrachromosomal
IV	perfect_duplicons	syntenic_region	11324027	11326969	.	+	.	ID=CL-1766_2;Note=intrachromosomal
II	perfect_duplicons	syntenic_region	10564089	10564590	.	+	.	ID=CL-1028_1;Note=intrachromosomal
II	perfect_duplicons	syntenic_region	10564826	10565315	.	+	.	ID=CL-1028_2;Note=intrachromosomal
V	perfect_duplicons	syntenic_region	17005458	17006722	.	+	.	ID=CL-2673_1;Note=intrachromosomal
V	perfect_duplicons	syntenic_region	17410223	17411673	.	+	.	ID=CL-2673_2;Note=intrachromosomal
IV	perfect_duplicons	syntenic_region	5260578	5260961	.	+	.	ID=CL-532_2;Note=interchromosomal
V	perfect_duplicons	syntenic_region	7136308	7138398	.	+	.	ID=CL-2411_1;Note=interchromosomal
X	perfect_duplicons	syntenic_region	6864354	6865887	.	+	.	ID=CL-2411_2;Note=interchromosomal
IV	perfect_duplicons	syntenic_region	3922189	3924417	.	+	.	ID=CL-1497_1;Note=intrachromosomal
IV	perfect_duplicons	syntenic_region	3929644	3931568	.	+	.	ID=CL-1497_2;Note=intrachromosomal
V	perfect_duplicons	syntenic_region	2236179	2237937	.	+	.	ID=CL-2180_1;Note=intrachromosomal
V	perfect_duplicons	syntenic_region	2250548	2252415	.	+	.	ID=CL-2180_2;Note=intrachromosomal
V	perfect_duplicons	syntenic_region	7483346	7485081	.	+	.	ID=CL-2425_1;Note=intrachromosomal
V	perfect_duplicons	syntenic_region	7486128	7487592	.	+	.	ID=CL-2425_2;Note=intrachromosomal
II	perfect_duplicons	syntenic_region	5495078	5495653	.	+	.	ID=CL-859_1;Note=intrachromosomal
II	perfect_duplicons	syntenic_region	5519188	5520171	.	+	.	ID=CL-859_2;Note=intrachromosomal
V	perfect_duplicons	syntenic_region	5922528	5924280	.	+	.	ID=CL-2396_1;Note=intrachromosomal
V	perfect_duplicons	syntenic_region	5927630	5930400	.	+	.	ID=CL-2396_2;Note=intrachromosomal
V	perfect_duplicons	syntenic_region	3958224	3961174	.	+	.	ID=CL-2316_1;Note=intrachromosomal
V	perfect_duplicons	syntenic_region	3968219	3970469	.	+	.	ID=CL-2316_2;Note=intrachromosomal
V	perfect_duplicons	syntenic_region	3964852	3967794	.	+	.	ID=CL-2316_3;Note=intrachromosomal
V	perfect_duplicons	syntenic_region	3961745	3963800	.	+	.	ID=CL-2316_4;Note=intrachromosomal
IV	perfect_duplicons	syntenic_region	4713014	4715797	.	+	.	ID=CL-1535_1;Note=interchromosomal
X	perfect_duplicons	syntenic_region	7756641	7758094	.	+	.	ID=CL-1535_2;Note=interchromosomal
V	perfect_duplicons	syntenic_region	18940432	18946869	.	+	.	ID=CL-2742_1;Note=intrachromosomal
V	perfect_duplicons	syntenic_region	19068585	19074050	.	+	.	ID=CL-2742_2;Note=intrachromosomal
III	perfect_duplicons	syntenic_region	6541578	6551169	.	+	.	ID=CL-1311_1;Note=intrachromosomal
III	perfect_duplicons	syntenic_region	6553640	6562555	.	+	.	ID=CL-1311_2;Note=intrachromosomal
V	perfect_duplicons	syntenic_region	15740501	15741925	.	+	.	ID=CL-2620_1;Note=intrachromosomal
V	perfect_duplicons	syntenic_region	15743234	15744431	.	+	.	ID=CL-2620_2;Note=intrachromosomal
V	perfect_duplicons	syntenic_region	18403687	18410207	.	+	.	ID=CL-2730_1;Note=intrachromosomal
V	perfect_duplicons	syntenic_region	19317326	19318464	.	+	.	ID=CL-2730_2;Note=intrachromosomal
III	perfect_duplicons	syntenic_region	4742932	4745989	.	+	.	ID=CL-1283_1;Note=intrachromosomal
III	perfect_duplicons	syntenic_region	4965623	4980381	.	+	.	ID=CL-1283_2;Note=intrachromosomal
I	perfect_duplicons	syntenic_region	4103714	4107968	.	+	.	ID=CL-81_1;Note=intrachromosomal
I	perfect_duplicons	syntenic_region	4109408	4112386	.	+	.	ID=CL-81_2;Note=intrachromosomal
III	perfect_duplicons	syntenic_region	11907410	11908355	.	+	.	ID=CL-1390_1;Note=intrachromosomal
III	perfect_duplicons	syntenic_region	11908849	11909770	.	+	.	ID=CL-1390_2;Note=intrachromosomal
II	perfect_duplicons	syntenic_region	6343179	6345860	.	+	.	ID=CL-959_1;Note=interchromosomal
V	perfect_duplicons	syntenic_region	3408868	3409423	.	+	.	ID=CL-959_2;Note=interchromosomal
IV	perfect_duplicons	syntenic_region	9836008	9836391	.	+	.	ID=CL-529_2;Note=interchromosomal
V	perfect_duplicons	syntenic_region	700081	701671	.	+	.	ID=CL-2122_1;Note=intrachromosomal
V	perfect_duplicons	syntenic_region	7311708	7313315	.	+	.	ID=CL-2122_2;Note=intrachromosomal
IV	perfect_duplicons	syntenic_region	7111980	7112826	.	+	.	ID=CL-1553_2;Note=intrachromosomal
II	perfect_duplicons	syntenic_region	12154420	12156480	.	+	.	ID=CL-1055_1;Note=interchromosomal
X	perfect_duplicons	syntenic_region	209108	211241	.	+	.	ID=CL-1055_2;Note=interchromosomal
II	perfect_duplicons	syntenic_region	14137782	14139930	.	+	.	ID=CL-1175_1;Note=interchromosomal
III	perfect_duplicons	syntenic_region	12530254	12532171	.	+	.	ID=CL-1175_2;Note=interchromosomal
IV	perfect_duplicons	syntenic_region	702240	707211	.	+	.	ID=CL-1441_1;Note=interchromosomal
V	perfect_duplicons	syntenic_region	3325450	3330422	.	+	.	ID=CL-1441_2;Note=interchromosomal
II	perfect_duplicons	syntenic_region	2163342	2164020	.	+	.	ID=CL-441_1;Note=interchromosomal
X	perfect_duplicons	syntenic_region	17117572	17117901	.	+	.	ID=CL-441_2;Note=interchromosomal
V	perfect_duplicons	syntenic_region	1996171	1999578	.	+	.	ID=CL-2167_1;Note=intrachromosomal
V	perfect_duplicons	syntenic_region	6428002	6429895	.	+	.	ID=CL-2167_2;Note=intrachromosomal
II	perfect_duplicons	syntenic_region	1963064	1984119	.	+	.	ID=CL-426_1;Note=intrachromosomal
II	perfect_duplicons	syntenic_region	2594053	2598561	.	+	.	ID=CL-426_2;Note=intrachromosomal
V	perfect_duplicons	syntenic_region	10380398	10381757	.	+	.	ID=CL-2519_1;Note=intrachromosomal
V	perfect_duplicons	syntenic_region	10382450	10383948	.	+	.	ID=CL-2519_2;Note=intrachromosomal
I	perfect_duplicons	syntenic_region	3964372	3969943	.	+	.	ID=CL-80_1;Note=intrachromosomal
I	perfect_duplicons	syntenic_region	3970376	3977220	.	+	.	ID=CL-80_2;Note=intrachromosomal
V	perfect_duplicons	syntenic_region	8879640	8884456	.	+	.	ID=CL-2482_1;Note=interchromosomal
X	perfect_duplicons	syntenic_region	7362268	7362846	.	+	.	ID=CL-2482_2;Note=interchromosomal
II	perfect_duplicons	syntenic_region	535576	538202	.	+	.	ID=CL-352_2;Note=intrachromosomal
IV	perfect_duplicons	syntenic_region	5297951	5298334	.	+	.	ID=CL-1680_1;Note=intrachromosomal
IV	perfect_duplicons	syntenic_region	10095405	10095788	.	+	.	ID=CL-1680_2;Note=intrachromosomal
V	perfect_duplicons	syntenic_region	9629930	9630933	.	+	.	ID=CL-2510_1;Note=intrachromosomal
V	perfect_duplicons	syntenic_region	9632295	9633299	.	+	.	ID=CL-2510_2;Note=intrachromosomal
II	perfect_duplicons	syntenic_region	2098994	2104007	.	+	.	ID=CL-422_2;Note=intrachromosomal
V	perfect_duplicons	syntenic_region	603666	604206	.	+	.	ID=CL-2113_1;Note=intrachromosomal
V	perfect_duplicons	syntenic_region	609203	609727	.	+	.	ID=CL-2113_2;Note=intrachromosomal
IV	perfect_duplicons	syntenic_region	5068870	5069745	.	+	.	ID=CL-140_2;Note=interchromosomal
I	perfect_duplicons	syntenic_region	11738716	11740752	.	+	.	ID=CL-170_2;Note=intrachromosomal
V	perfect_duplicons	syntenic_region	504040	504573	.	+	.	ID=CL-2106_1;Note=intrachromosomal
V	perfect_duplicons	syntenic_region	609203	609727	.	+	.	ID=CL-2106_2;Note=intrachromosomal
IV	perfect_duplicons	syntenic_region	9845002	9846614	.	+	.	ID=CL-147_2;Note=interchromosomal
II	perfect_duplicons	syntenic_region	4836354	4837625	.	+	.	ID=CL-585_1;Note=interchromosomal
IV	perfect_duplicons	syntenic_region	11147634	11148931	.	+	.	ID=CL-585_2;Note=interchromosomal
IV	perfect_duplicons	syntenic_region	3479341	3479710	.	+	.	ID=CL-1490_1;Note=intrachromosomal
IV	perfect_duplicons	syntenic_region	16320099	16320466	.	+	.	ID=CL-1490_2;Note=intrachromosomal
IV	perfect_duplicons	syntenic_region	16848442	16854841	.	+	.	ID=CL-180_2;Note=interchromosomal
II	perfect_duplicons	syntenic_region	9507519	9512010	.	+	.	ID=CL-999_1;Note=intrachromosomal
II	perfect_duplicons	syntenic_region	9512405	9516851	.	+	.	ID=CL-999_2;Note=intrachromosomal
IV	perfect_duplicons	syntenic_region	9837623	9838006	.	+	.	ID=CL-546_2;Note=interchromosomal
X	perfect_duplicons	syntenic_region	6323444	6327249	.	+	.	ID=CL-2796_2;Note=intrachromosomal
V	perfect_duplicons	syntenic_region	8895077	8896124	.	+	.	ID=CL-2491_1;Note=intrachromosomal
V	perfect_duplicons	syntenic_region	9544741	9546137	.	+	.	ID=CL-2491_2;Note=intrachromosomal
V	perfect_duplicons	syntenic_region	1499441	1500667	.	+	.	ID=CL-2151_1;Note=intrachromosomal
V	perfect_duplicons	syntenic_region	1506296	1508097	.	+	.	ID=CL-2151_2;Note=intrachromosomal
I	perfect_duplicons	syntenic_region	631097	636337	.	+	.	ID=CL-14_1;Note=intrachromosomal
I	perfect_duplicons	syntenic_region	5866766	5868132	.	+	.	ID=CL-14_2;Note=intrachromosomal
II	perfect_duplicons	syntenic_region	7062552	7064653	.	+	.	ID=CL-971_1;Note=interchromosomal
V	perfect_duplicons	syntenic_region	14146627	14148762	.	+	.	ID=CL-971_2;Note=interchromosomal
IV	perfect_duplicons	syntenic_region	5064668	5072219	.	+	.	ID=CL-1598_1;Note=intrachromosomal
IV	perfect_duplicons	syntenic_region	5253430	5260961	.	+	.	ID=CL-1598_2;Note=intrachromosomal
II	perfect_duplicons	syntenic_region	8736759	8737448	.	+	.	ID=CL-992_1;Note=intrachromosomal
II	perfect_duplicons	syntenic_region	10564089	10564590	.	+	.	ID=CL-992_2;Note=intrachromosomal
V	perfect_duplicons	syntenic_region	15871144	15872325	.	+	.	ID=CL-2630_1;Note=intrachromosomal
V	perfect_duplicons	syntenic_region	15872547	15873744	.	+	.	ID=CL-2630_2;Note=intrachromosomal
II	perfect_duplicons	syntenic_region	13151446	13153217	.	+	.	ID=CL-1071_1;Note=interchromosomal
III	perfect_duplicons	syntenic_region	7648716	7649933	.	+	.	ID=CL-1071_2;Note=interchromosomal
V	perfect_duplicons	syntenic_region	11385354	11386320	.	+	.	ID=CL-1459_2;Note=interchromosomal
V	perfect_duplicons	syntenic_region	2725901	2727200	.	+	.	ID=CL-2232_1;Note=intrachromosomal
V	perfect_duplicons	syntenic_region	15611278	15612565	.	+	.	ID=CL-2232_2;Note=intrachromosomal
V	perfect_duplicons	syntenic_region	18654683	18656130	.	+	.	ID=CL-2737_2;Note=intrachromosomal
I	perfect_duplicons	syntenic_region	5509579	5510279	.	+	.	ID=CL-102_1;Note=intrachromosomal
I	perfect_duplicons	syntenic_region	5510457	5511672	.	+	.	ID=CL-102_2;Note=intrachromosomal
IV	perfect_duplicons	syntenic_region	12519142	12520202	.	+	.	ID=CL-2009_1;Note=intrachromosomal
IV	perfect_duplicons	syntenic_region	13590575	13591713	.	+	.	ID=CL-2009_2;Note=intrachromosomal
I	perfect_duplicons	syntenic_region	2755819	2758205	.	+	.	ID=CL-43_1;Note=interchromosomal
III	perfect_duplicons	syntenic_region	8101274	8103653	.	+	.	ID=CL-43_2;Note=interchromosomal
III	perfect_duplicons	syntenic_region	4682739	4685499	.	+	.	ID=CL-1280_2;Note=intrachromosomal
IV	perfect_duplicons	syntenic_region	15439151	15441369	.	+	.	ID=CL-2053_1;Note=intrachromosomal
IV	perfect_duplicons	syntenic_region	16900209	16902479	.	+	.	ID=CL-2053_2;Note=intrachromosomal
V	perfect_duplicons	syntenic_region	3557203	3557775	.	+	.	ID=CL-2300_1;Note=intrachromosomal
V	perfect_duplicons	syntenic_region	3575116	3575849	.	+	.	ID=CL-2300_2;Note=intrachromosomal
II	perfect_duplicons	syntenic_region	10564826	10565315	.	+	.	ID=CL-177_2;Note=interchromosomal
V	perfect_duplicons	syntenic_region	2933142	2945681	.	+	.	ID=CL-2242_1;Note=intrachromosomal
V	perfect_duplicons	syntenic_region	2954403	2964885	.	+	.	ID=CL-2242_2;Note=intrachromosomal
V	perfect_duplicons	syntenic_region	8889464	8889775	.	+	.	ID=CL-220_2;Note=interchromosomal
II	perfect_duplicons	syntenic_region	593519	593858	.	+	.	ID=CL-355_1;Note=interchromosomal
IV	perfect_duplicons	syntenic_region	2779108	2780663	.	+	.	ID=CL-355_2;Note=interchromosomal
IV	perfect_duplicons	syntenic_region	13108224	13109729	.	+	.	ID=CL-2025_1;Note=intrachromosomal
IV	perfect_duplicons	syntenic_region	13111022	13113051	.	+	.	ID=CL-2025_2;Note=intrachromosomal
V	perfect_duplicons	syntenic_region	16036428	16038266	.	+	.	ID=CL-2642_1;Note=interchromosomal
X	perfect_duplicons	syntenic_region	7312121	7313311	.	+	.	ID=CL-2642_2;Note=interchromosomal
IV	perfect_duplicons	syntenic_region	16988785	16989728	.	+	.	ID=CL-2090_1;Note=intrachromosomal
IV	perfect_duplicons	syntenic_region	17028980	17030970	.	+	.	ID=CL-2090_2;Note=intrachromosomal
IV	perfect_duplicons	syntenic_region	7040196	7043281	.	+	.	ID=CL-1756_1;Note=intrachromosomal
IV	perfect_duplicons	syntenic_region	7797175	7799796	.	+	.	ID=CL-1756_2;Note=intrachromosomal
IV	perfect_duplicons	syntenic_region	508022	512991	.	+	.	ID=CL-1436_1;Note=interchromosomal
V	perfect_duplicons	syntenic_region	3325450	3330422	.	+	.	ID=CL-1436_2;Note=interchromosomal
I	perfect_duplicons	syntenic_region	10304528	10305778	.	+	.	ID=CL-242_1;Note=interchromosomal
[truncated: 1,485 more rows]
