# Supplementary material for: Polymorphic segmental duplication in the nematode Caenorhabditis elegans
Source: BMC Genomics. 2009 Jul 21;10:329. doi: 10.1186/1471-2164-10-329 (PMC2728738; doi:10.1186/1471-2164-10-329)
Supplement: Additional file 5 — Revised gene models in the largest segmental duplicons. [file 1471-2164-10-329-S5.txt]

##gff-version 3
##sequence-region I 1 15072421
##sequence-region II 1 15279316
##sequence-region III 1 13783681
##sequence-region IV 1 17493785
##sequence-region V 1 20919568
##sequence-region X 1 17718851
##sequence-region MtDNA 1 13794
I	Reference	chromosome	1	15072421	.	+	.	ID=I;Name=I
II	Reference	chromosome	1	15279316	.	+	.	ID=II;Name=II
III	Reference	chromosome	1	13783681	.	+	.	ID=III;Name=III
IV	Reference	chromosome	1	17493785	.	+	.	ID=IV;Name=IV
V	Reference	chromosome	1	20919568	.	+	.	ID=V;Name=V
X	Reference	chromosome	1	17718851	.	+	.	ID=X;Name=X
MtDNA	Reference	chromosome	1	13794	.	+	.	ID=MtDNA;Name=MtDNA
V	Coding_transcript	CDS	2421867	2422013	.	+	0	ID=CDS:C13B7.6;Parent=Transcript:C13B7.6;status=Predicted;wormpep=WP:CE38242
V	Coding_transcript	CDS	2422066	2422139	.	+	0	ID=CDS:C13B7.6;Parent=Transcript:C13B7.6;status=Predicted;wormpep=WP:CE38242
V	Coding_transcript	CDS	2422187	2422312	.	+	1	ID=CDS:C13B7.6;Parent=Transcript:C13B7.6;status=Predicted;wormpep=WP:CE38242
V	Coding_transcript	CDS	2422366	2422466	.	+	1	ID=CDS:C13B7.6;Parent=Transcript:C13B7.6;status=Predicted;wormpep=WP:CE38242
V	Coding_transcript	CDS	2422753	2422895	.	+	2	ID=CDS:C13B7.6;Parent=Transcript:C13B7.6;status=Predicted;wormpep=WP:CE38242
V	Coding_transcript	exon	2421867	2422013	.	+	0	Parent=Transcript:C13B7.6
V	Coding_transcript	exon	2422066	2422139	.	+	0	Parent=Transcript:C13B7.6
V	Coding_transcript	exon	2422187	2422312	.	+	1	Parent=Transcript:C13B7.6
V	Coding_transcript	exon	2422366	2422466	.	+	1	Parent=Transcript:C13B7.6
V	Coding_transcript	exon	2422753	2422895	.	+	2	Parent=Transcript:C13B7.6
V	Coding_transcript	intron	2422014	2422065	.	+	.	Parent=Transcript:C13B7.6
V	Coding_transcript	intron	2422140	2422186	.	+	.	Parent=Transcript:C13B7.6
V	Coding_transcript	intron	2422313	2422365	.	+	.	Parent=Transcript:C13B7.6
V	Coding_transcript	intron	2422467	2422752	.	+	.	Parent=Transcript:C13B7.6
V	Coding_transcript	mRNA	2421867	2422895	.	+	.	ID=Transcript:C13B7.6;cds=C13B7.6;prediction_status=Predicted;wormpep=WP:CE38242
V	Coding_transcript	CDS	2476905	2477030	.	-	0	ID=CDS:F56A4.12;Parent=Transcript:F56A4.12;status=Predicted;wormpep=WP:CE23774
V	Coding_transcript	CDS	2477081	2477197	.	-	0	ID=CDS:F56A4.12;Parent=Transcript:F56A4.12;status=Predicted;wormpep=WP:CE23774
V	Coding_transcript	CDS	2478066	2478227	.	-	0	ID=CDS:F56A4.12;Parent=Transcript:F56A4.12;status=Predicted;wormpep=WP:CE23774
V	Coding_transcript	CDS	2478445	2478745	.	-	1	ID=CDS:F56A4.12;Parent=Transcript:F56A4.12;status=Predicted;wormpep=WP:CE23774
V	Coding_transcript	CDS	2479701	2480178	.	-	2	ID=CDS:F56A4.12;Parent=Transcript:F56A4.12;status=Predicted;wormpep=WP:CE23774
V	Coding_transcript	CDS	2480403	2480509	.	-	1	ID=CDS:F56A4.12;Parent=Transcript:F56A4.12;status=Predicted;wormpep=WP:CE23774
V	Coding_transcript	CDS	2481240	2481361	.	-	0	ID=CDS:F56A4.12;Parent=Transcript:F56A4.12;status=Predicted;wormpep=WP:CE23774
V	Coding_transcript	CDS	2481610	2481663	.	-	0	ID=CDS:F56A4.12;Parent=Transcript:F56A4.12;status=Predicted;wormpep=WP:CE23774
V	Coding_transcript	exon	2476905	2477030	.	-	0	Parent=Transcript:F56A4.12
V	Coding_transcript	exon	2477081	2477197	.	-	0	Parent=Transcript:F56A4.12
V	Coding_transcript	exon	2478066	2478227	.	-	0	Parent=Transcript:F56A4.12
V	Coding_transcript	exon	2478445	2478745	.	-	1	Parent=Transcript:F56A4.12
V	Coding_transcript	exon	2479701	2480178	.	-	2	Parent=Transcript:F56A4.12
V	Coding_transcript	exon	2480403	2480509	.	-	1	Parent=Transcript:F56A4.12
V	Coding_transcript	exon	2481240	2481361	.	-	0	Parent=Transcript:F56A4.12
V	Coding_transcript	exon	2481610	2481663	.	-	0	Parent=Transcript:F56A4.12
V	Coding_transcript	intron	2477031	2477080	.	-	.	Parent=Transcript:F56A4.12
V	Coding_transcript	intron	2477198	2478065	.	-	.	Parent=Transcript:F56A4.12
V	Coding_transcript	intron	2478228	2478444	.	-	.	Parent=Transcript:F56A4.12
V	Coding_transcript	intron	2478746	2479700	.	-	.	Parent=Transcript:F56A4.12
V	Coding_transcript	intron	2480179	2480402	.	-	.	Parent=Transcript:F56A4.12
V	Coding_transcript	intron	2480510	2481239	.	-	.	Parent=Transcript:F56A4.12
V	Coding_transcript	intron	2481362	2481609	.	-	.	Parent=Transcript:F56A4.12
V	Coding_transcript	mRNA	2476905	2481663	.	-	.	ID=Transcript:F56A4.12;Note=F56A4.12;cds=F56A4.12;prediction_status=Predicted;wormpep=WP:CE23774
V	Coding_transcript	CDS	2438994	2439209	.	-	0	ID=CDS:F56A4.5;Parent=Transcript:F56A4.5;status=Predicted
V	Coding_transcript	CDS	2439662	2439865	.	-	2	ID=CDS:F56A4.5;Parent=Transcript:F56A4.5;status=Predicted
V	Coding_transcript	exon	2438994	2439209	.	-	0	Parent=Transcript:F56A4.5
V	Coding_transcript	exon	2439662	2439865	.	-	2	Parent=Transcript:F56A4.5
V	Coding_transcript	intron	2439210	2439261	.	-	.	Parent=Transcript:F56A4.5
V	Coding_transcript	mRNA	2438994	2439865	.	-	.	ID=Transcript:F56A4.5;Note=F56A4.5;prediction_status=Predicted
V	Coding_transcript	CDS	2361727	2361852	.	-	0	ID=CDS:Y19D10A.10;Parent=Transcript:Y19D10A.10;status=Predicted;wormpep=WP:CE23773
V	Coding_transcript	CDS	2361905	2362021	.	-	0	ID=CDS:Y19D10A.10;Parent=Transcript:Y19D10A.10;status=Predicted;wormpep=WP:CE23773
V	Coding_transcript	CDS	2362077	2362238	.	-	0	ID=CDS:Y19D10A.10;Parent=Transcript:Y19D10A.10;status=Predicted;wormpep=WP:CE23773
V	Coding_transcript	CDS	2362286	2362569	.	-	2	ID=CDS:Y19D10A.10;Parent=Transcript:Y19D10A.10;status=Predicted;wormpep=WP:CE23773
V	Coding_transcript	CDS	2363840	2364307	.	-	2	ID=CDS:Y19D10A.10;Parent=Transcript:Y19D10A.10;status=Predicted;wormpep=WP:CE23773
V	Coding_transcript	CDS	2365345	2365451	.	-	1	ID=CDS:Y19D10A.10;Parent=Transcript:Y19D10A.10;status=Predicted;wormpep=WP:CE23773
V	Coding_transcript	CDS	2365499	2365618	.	-	1	ID=CDS:Y19D10A.10;Parent=Transcript:Y19D10A.10;status=Predicted;wormpep=WP:CE23773
V	Coding_transcript	CDS	2366432	2366473	.	-	1	ID=CDS:Y19D10A.10;Parent=Transcript:Y19D10A.10;status=Predicted;wormpep=WP:CE23773
V	Coding_transcript	CDS	2366514	2366991	.	-	2	ID=CDS:Y19D10A.10;Parent=Transcript:Y19D10A.10;status=Predicted;wormpep=WP:CE23773
V	Coding_transcript	CDS	2367206	2367441	.	-	1	ID=CDS:Y19D10A.10;Parent=Transcript:Y19D10A.10;status=Predicted;wormpep=WP:CE23773
V	Coding_transcript	CDS	2367523	2367623	.	-	0	ID=CDS:Y19D10A.10;Parent=Transcript:Y19D10A.10;status=Predicted;wormpep=WP:CE23773
V	Coding_transcript	exon	2361727	2361852	.	-	0	Parent=Transcript:Y19D10A.10
V	Coding_transcript	exon	2361905	2362021	.	-	0	Parent=Transcript:Y19D10A.10
V	Coding_transcript	exon	2362077	2362238	.	-	0	Parent=Transcript:Y19D10A.10
V	Coding_transcript	exon	2362286	2362569	.	-	2	Parent=Transcript:Y19D10A.10
V	Coding_transcript	exon	2363840	2364307	.	-	2	Parent=Transcript:Y19D10A.10
V	Coding_transcript	exon	2365345	2365451	.	-	1	Parent=Transcript:Y19D10A.10
V	Coding_transcript	exon	2365499	2365618	.	-	1	Parent=Transcript:Y19D10A.10
V	Coding_transcript	exon	2366432	2366473	.	-	1	Parent=Transcript:Y19D10A.10
V	Coding_transcript	exon	2366514	2366991	.	-	2	Parent=Transcript:Y19D10A.10
V	Coding_transcript	exon	2367206	2367441	.	-	1	Parent=Transcript:Y19D10A.10
V	Coding_transcript	exon	2367523	2367623	.	-	0	Parent=Transcript:Y19D10A.10
V	Coding_transcript	intron	2361853	2361904	.	-	.	Parent=Transcript:Y19D10A.10
V	Coding_transcript	intron	2362022	2362076	.	-	.	Parent=Transcript:Y19D10A.10
V	Coding_transcript	intron	2362239	2362285	.	-	.	Parent=Transcript:Y19D10A.10
V	Coding_transcript	intron	2362570	2363839	.	-	.	Parent=Transcript:Y19D10A.10
V	Coding_transcript	intron	2364308	2365344	.	-	.	Parent=Transcript:Y19D10A.10
V	Coding_transcript	intron	2365452	2365498	.	-	.	Parent=Transcript:Y19D10A.10
V	Coding_transcript	intron	2365619	2366431	.	-	.	Parent=Transcript:Y19D10A.10
V	Coding_transcript	intron	2366474	2366513	.	-	.	Parent=Transcript:Y19D10A.10
V	Coding_transcript	intron	2366992	2367205	.	-	.	Parent=Transcript:Y19D10A.10
V	Coding_transcript	intron	2367442	2367522	.	-	.	Parent=Transcript:Y19D10A.10
V	Coding_transcript	mRNA	2361727	2367623	.	-	.	ID=Transcript:Y19D10A.10;Note=Y19D10A.10;cds=Y19D10A.10;prediction_status=Predicted;wormpep=WP:CE23773
V	Coding_transcript	CDS	2375043	2375341	.	-	2	ID=CDS:Y19D10A.12;Parent=Transcript:Y19D10A.12;status=Predicted;wormpep=WP:CE20478
V	Coding_transcript	CDS	2376301	2376768	.	-	2	ID=CDS:Y19D10A.12;Parent=Transcript:Y19D10A.12;status=Predicted;wormpep=WP:CE20478
V	Coding_transcript	CDS	2377618	2378271	.	-	2	ID=CDS:Y19D10A.12;Parent=Transcript:Y19D10A.12;status=Predicted;wormpep=WP:CE20478
V	Coding_transcript	CDS	2378782	2378952	.	-	2	ID=CDS:Y19D10A.12;Parent=Transcript:Y19D10A.12;status=Predicted;wormpep=WP:CE20478
V	Coding_transcript	CDS	2379382	2379505	.	-	0	ID=CDS:Y19D10A.12;Parent=Transcript:Y19D10A.12;status=Predicted;wormpep=WP:CE20478
V	Coding_transcript	exon	2375043	2375341	.	-	2	Parent=Transcript:Y19D10A.12
V	Coding_transcript	exon	2376301	2376768	.	-	2	Parent=Transcript:Y19D10A.12
V	Coding_transcript	exon	2377618	2378271	.	-	2	Parent=Transcript:Y19D10A.12
V	Coding_transcript	exon	2378782	2378952	.	-	2	Parent=Transcript:Y19D10A.12
V	Coding_transcript	exon	2379382	2379505	.	-	0	Parent=Transcript:Y19D10A.12
V	Coding_transcript	intron	2375342	2376300	.	-	.	Parent=Transcript:Y19D10A.12
V	Coding_transcript	intron	2376769	2377617	.	-	.	Parent=Transcript:Y19D10A.12
V	Coding_transcript	intron	2378272	2378781	.	-	.	Parent=Transcript:Y19D10A.12
V	Coding_transcript	intron	2378953	2379381	.	-	.	Parent=Transcript:Y19D10A.12
V	Coding_transcript	mRNA	2375043	2379505	.	-	.	ID=Transcript:Y19D10A.12;Note=Y19D10A.12;cds=Y19D10A.12;prediction_status=Predicted;wormpep=WP:CE20478
V	Coding_transcript	CDS	2409251	2409433	.	+	0	ID=CDS:Y19D10A.1;Note=7TM
V	Coding_transcript	CDS	2410355	2410442	.	+	0	ID=CDS:Y19D10A.1;Note=7TM
V	Coding_transcript	CDS	2410493	2410571	.	+	2	ID=CDS:Y19D10A.1;Note=7TM
V	Coding_transcript	CDS	2410616	2410750	.	+	1	ID=CDS:Y19D10A.1;Note=7TM
V	Coding_transcript	CDS	2412080	2412233	.	+	1	ID=CDS:Y19D10A.1;Note=7TM
V	Coding_transcript	CDS	2412280	2412592	.	+	0	ID=CDS:Y19D10A.1;Note=7TM
V	Coding_transcript	CDS	2413386	2413492	.	+	2	ID=CDS:Y19D10A.1;Note=7TM
V	Coding_transcript	exon	2409251	2409433	.	+	0	Parent=Transcript:Y19D10A.1
V	Coding_transcript	exon	2410355	2410442	.	+	0	Parent=Transcript:Y19D10A.1
V	Coding_transcript	exon	2410493	2410571	.	+	2	Parent=Transcript:Y19D10A.1
V	Coding_transcript	exon	2410616	2410750	.	+	1	Parent=Transcript:Y19D10A.1
V	Coding_transcript	exon	2412080	2412233	.	+	1	Parent=Transcript:Y19D10A.1
V	Coding_transcript	exon	2412280	2412592	.	+	0	Parent=Transcript:Y19D10A.1
V	Coding_transcript	exon	2413386	2413492	.	+	2	Parent=Transcript:Y19D10A.1
V	Coding_transcript	intron	2409434	2410354	.	+	.	Parent=Transcript:Y19D10A.1
V	Coding_transcript	intron	2410443	2410492	.	+	.	Parent=Transcript:Y19D10A.1
V	Coding_transcript	intron	2410572	2410615	.	+	.	Parent=Transcript:Y19D10A.1
V	Coding_transcript	intron	2410751	2412079	.	+	.	Parent=Transcript:Y19D10A.1
V	Coding_transcript	intron	2412234	2412279	.	+	.	Parent=Transcript:Y19D10A.1
V	Coding_transcript	intron	2412593	2413385	.	+	.	Parent=Transcript:Y19D10A.1
V	Coding_transcript	mRNA	2409251	2413492	.	+	.	ID=Transcript:Y19D10A.1;Note=7TM
V	Coding_transcript	CDS	2358913	2359041	.	+	0	ID=CDS:Y19D10A.6;Note=metalloprotease,nas-2;Parent=Transcript:Y19D10A.6;status=Predicted;wormpep=WP:CE38964
V	Coding_transcript	CDS	2359251	2359357	.	+	0	ID=CDS:Y19D10A.6;Note=metalloprotease,nas-2;Parent=Transcript:Y19D10A.6;status=Predicted;wormpep=WP:CE38964
V	Coding_transcript	CDS	2359898	2360543	.	+	1	ID=CDS:Y19D10A.6;Note=metalloprotease,nas-2;Parent=Transcript:Y19D10A.6;status=Predicted;wormpep=WP:CE38964
V	Coding_transcript	exon	2358913	2359041	.	+	0	Parent=Transcript:Y19D10A.6
V	Coding_transcript	exon	2359251	2359357	.	+	0	Parent=Transcript:Y19D10A.6
V	Coding_transcript	exon	2359898	2360543	.	+	1	Parent=Transcript:Y19D10A.6
V	Coding_transcript	intron	2359042	2359250	.	+	.	Parent=Transcript:Y19D10A.6
V	Coding_transcript	intron	2359358	2359897	.	+	.	Parent=Transcript:Y19D10A.6
V	Coding_transcript	mRNA	2358913	2360543	.	+	.	ID=Transcript:Y19D10A.6;Note=metalloprotease,nas-2;cds=Y19D10A.6;prediction_status=Predicted;wormpep=WP:CE38964
V	Coding_transcript	CDS	2348215	2348520	.	-	0	ID=CDS:Y19D10A.7;Parent=Transcript:Y19D10A.7;status=Predicted;wormpep=WP:CE23778
V	Coding_transcript	CDS	2348579	2348643	.	-	2	ID=CDS:Y19D10A.7;Parent=Transcript:Y19D10A.7;status=Predicted;wormpep=WP:CE23778
V	Coding_transcript	CDS	2348691	2349054	.	-	0	ID=CDS:Y19D10A.7;Parent=Transcript:Y19D10A.7;status=Predicted;wormpep=WP:CE23778
V	Coding_transcript	CDS	2349561	2349824	.	-	0	ID=CDS:Y19D10A.7;Parent=Transcript:Y19D10A.7;status=Predicted;wormpep=WP:CE23778
V	Coding_transcript	CDS	2349867	2350141	.	-	2	ID=CDS:Y19D10A.7;Parent=Transcript:Y19D10A.7;status=Predicted;wormpep=WP:CE23778
V	Coding_transcript	CDS	2350211	2350325	.	-	0	ID=CDS:Y19D10A.7;Parent=Transcript:Y19D10A.7;status=Predicted;wormpep=WP:CE23778
V	Coding_transcript	exon	2348215	2348520	.	-	0	Parent=Transcript:Y19D10A.7
V	Coding_transcript	exon	2348579	2348643	.	-	2	Parent=Transcript:Y19D10A.7
V	Coding_transcript	exon	2348691	2349054	.	-	0	Parent=Transcript:Y19D10A.7
V	Coding_transcript	exon	2349561	2349824	.	-	0	Parent=Transcript:Y19D10A.7
V	Coding_transcript	exon	2349867	2350141	.	-	2	Parent=Transcript:Y19D10A.7
V	Coding_transcript	exon	2350211	2350325	.	-	0	Parent=Transcript:Y19D10A.7
V	Coding_transcript	intron	2348521	2348578	.	-	.	Parent=Transcript:Y19D10A.7
V	Coding_transcript	intron	2348644	2348690	.	-	.	Parent=Transcript:Y19D10A.7
V	Coding_transcript	intron	2349055	2349560	.	-	.	Parent=Transcript:Y19D10A.7
V	Coding_transcript	intron	2349825	2349866	.	-	.	Parent=Transcript:Y19D10A.7
V	Coding_transcript	intron	2350142	2350210	.	-	.	Parent=Transcript:Y19D10A.7
V	Coding_transcript	mRNA	2348215	2350325	.	-	.	ID=Transcript:Y19D10A.7;Note=Y19D10A.7;cds=Y19D10A.7;prediction_status=Predicted;wormpep=WP:CE23778
V	Coding_transcript	CDS	2353359	2353481	.	-	0	ID=CDS:Y19D10A.8;Parent=Transcript:Y19D10A.8;status=Partially_confirmed;wormpep=WP:CE17005
V	Coding_transcript	CDS	2353529	2353645	.	-	0	ID=CDS:Y19D10A.8;Parent=Transcript:Y19D10A.8;status=Partially_confirmed;wormpep=WP:CE17005
V	Coding_transcript	CDS	2354293	2354395	.	-	1	ID=CDS:Y19D10A.8;Parent=Transcript:Y19D10A.8;status=Partially_confirmed;wormpep=WP:CE17005
V	Coding_transcript	CDS	2354579	2354727	.	-	0	ID=CDS:Y19D10A.8;Parent=Transcript:Y19D10A.8;status=Partially_confirmed;wormpep=WP:CE17005
V	Coding_transcript	CDS	2354772	2355072	.	-	1	ID=CDS:Y19D10A.8;Parent=Transcript:Y19D10A.8;status=Partially_confirmed;wormpep=WP:CE17005
V	Coding_transcript	CDS	2355791	2356268	.	-	2	ID=CDS:Y19D10A.8;Parent=Transcript:Y19D10A.8;status=Partially_confirmed;wormpep=WP:CE17005
V	Coding_transcript	CDS	2356318	2356405	.	-	0	ID=CDS:Y19D10A.8;Parent=Transcript:Y19D10A.8;status=Partially_confirmed;wormpep=WP:CE17005
V	Coding_transcript	exon	2353359	2353481	.	-	0	Parent=Transcript:Y19D10A.8
V	Coding_transcript	exon	2353529	2353645	.	-	0	Parent=Transcript:Y19D10A.8
V	Coding_transcript	exon	2354293	2354395	.	-	1	Parent=Transcript:Y19D10A.8
V	Coding_transcript	exon	2354579	2354727	.	-	0	Parent=Transcript:Y19D10A.8
V	Coding_transcript	exon	2354772	2355072	.	-	1	Parent=Transcript:Y19D10A.8
V	Coding_transcript	exon	2355791	2356268	.	-	2	Parent=Transcript:Y19D10A.8
V	Coding_transcript	exon	2356318	2356405	.	-	0	Parent=Transcript:Y19D10A.8
V	Coding_transcript	intron	2353482	2353528	.	-	.	Parent=Transcript:Y19D10A.8
V	Coding_transcript	intron	2353646	2354292	.	-	.	Parent=Transcript:Y19D10A.8
V	Coding_transcript	intron	2354396	2354578	.	-	.	Parent=Transcript:Y19D10A.8
V	Coding_transcript	intron	2354728	2354771	.	-	.	Parent=Transcript:Y19D10A.8
V	Coding_transcript	intron	2355073	2355790	.	-	.	Parent=Transcript:Y19D10A.8
V	Coding_transcript	intron	2356269	2356317	.	-	.	Parent=Transcript:Y19D10A.8
V	Coding_transcript	mRNA	2353359	2356405	.	-	.	ID=Transcript:Y19D10A.8;Note=Y19D10A.8;cds=Y19D10A.8;prediction_status=Partially_confirmed;wormpep=WP:CE17005
V	Coding_transcript	CDS	2534758	2534843	.	-	2	ID=CDS:Y45G12C.10;Note=7TM
V	Coding_transcript	CDS	2535058	2535436	.	-	0	ID=CDS:Y45G12C.10;Note=7TM
V	Coding_transcript	CDS	2535657	2535723	.	-	1	ID=CDS:Y45G12C.10;Note=7TM
V	Coding_transcript	CDS	2535773	2535907	.	-	1	ID=CDS:Y45G12C.10;Note=7TM
V	Coding_transcript	CDS	2535960	2536038	.	-	2	ID=CDS:Y45G12C.10;Note=7TM
V	Coding_transcript	CDS	2536095	2536179	.	-	0	ID=CDS:Y45G12C.10;Note=7TM
V	Coding_transcript	CDS	2536221	2536403	.	-	0	ID=CDS:Y45G12C.10;Note=7TM
V	Coding_transcript	exon	2534758	2534843	.	-	2	Parent=Transcript:Y45G12C.10
V	Coding_transcript	exon	2535058	2535436	.	-	0	Parent=Transcript:Y45G12C.10
V	Coding_transcript	exon	2535657	2535723	.	-	1	Parent=Transcript:Y45G12C.10
V	Coding_transcript	exon	2535773	2535907	.	-	1	Parent=Transcript:Y45G12C.10
V	Coding_transcript	exon	2535960	2536038	.	-	2	Parent=Transcript:Y45G12C.10
V	Coding_transcript	exon	2536095	2536179	.	-	0	Parent=Transcript:Y45G12C.10
V	Coding_transcript	exon	2536221	2536403	.	-	0	Parent=Transcript:Y45G12C.10
V	Coding_transcript	intron	2534844	2535057	.	-	.	Parent=Transcript:Y45G12C.10
V	Coding_transcript	intron	2535437	2535656	.	-	.	Parent=Transcript:Y45G12C.10
V	Coding_transcript	intron	2535724	2535772	.	-	.	Parent=Transcript:Y45G12C.10
V	Coding_transcript	intron	2535908	2535959	.	-	.	Parent=Transcript:Y45G12C.10
V	Coding_transcript	intron	2536039	2536094	.	-	.	Parent=Transcript:Y45G12C.10
V	Coding_transcript	intron	2536180	2536220	.	-	.	Parent=Transcript:Y45G12C.10
V	Coding_transcript	mRNA	2534758	2536403	.	-	.	ID=Transcript:Y45G12C.10;Note=7TM
V	Coding_transcript	CDS	2548571	2548661	.	-	1	ID=CDS:Y45G12C.11;Parent=Transcript:Y45G12C.11;status=Predicted;wormpep=WP:CE38523
V	Coding_transcript	CDS	2548710	2548844	.	-	1	ID=CDS:Y45G12C.11;Parent=Transcript:Y45G12C.11;status=Predicted;wormpep=WP:CE38523
V	Coding_transcript	CDS	2549089	2549208	.	-	1	ID=CDS:Y45G12C.11;Parent=Transcript:Y45G12C.11;status=Predicted;wormpep=WP:CE38523
V	Coding_transcript	CDS	2549261	2549432	.	-	2	ID=CDS:Y45G12C.11;Parent=Transcript:Y45G12C.11;status=Predicted;wormpep=WP:CE38523
V	Coding_transcript	CDS	2550496	2550874	.	-	0	ID=CDS:Y45G12C.11;Parent=Transcript:Y45G12C.11;status=Predicted;wormpep=WP:CE38523
V	Coding_transcript	CDS	2551028	2551110	.	-	2	ID=CDS:Y45G12C.11;Parent=Transcript:Y45G12C.11;status=Predicted;wormpep=WP:CE38523
V	Coding_transcript	CDS	2551161	2551236	.	-	0	ID=CDS:Y45G12C.11;Parent=Transcript:Y45G12C.11;status=Predicted;wormpep=WP:CE38523
V	Coding_transcript	CDS	2551935	2552073	.	-	1	ID=CDS:Y45G12C.11;Parent=Transcript:Y45G12C.11;status=Predicted;wormpep=WP:CE38523
V	Coding_transcript	CDS	2552123	2552437	.	-	1	ID=CDS:Y45G12C.11;Parent=Transcript:Y45G12C.11;status=Predicted;wormpep=WP:CE38523
V	Coding_transcript	CDS	2552559	2552723	.	-	1	ID=CDS:Y45G12C.11;Parent=Transcript:Y45G12C.11;status=Predicted;wormpep=WP:CE38523
V	Coding_transcript	CDS	2552773	2552879	.	-	0	ID=CDS:Y45G12C.11;Parent=Transcript:Y45G12C.11;status=Predicted;wormpep=WP:CE38523
V	Coding_transcript	CDS	2552997	2553075	.	-	1	ID=CDS:Y45G12C.11;Parent=Transcript:Y45G12C.11;status=Predicted;wormpep=WP:CE38523
V	Coding_transcript	CDS	2553321	2553507	.	-	2	ID=CDS:Y45G12C.11;Parent=Transcript:Y45G12C.11;status=Predicted;wormpep=WP:CE38523
V	Coding_transcript	CDS	2553942	2554053	.	-	0	ID=CDS:Y45G12C.11;Parent=Transcript:Y45G12C.11;status=Predicted;wormpep=WP:CE38523
V	Coding_transcript	CDS	2554132	2554228	.	-	1	ID=CDS:Y45G12C.11;Parent=Transcript:Y45G12C.11;status=Predicted;wormpep=WP:CE38523
V	Coding_transcript	CDS	2554284	2554417	.	-	0	ID=CDS:Y45G12C.11;Parent=Transcript:Y45G12C.11;status=Predicted;wormpep=WP:CE38523
V	Coding_transcript	exon	2548571	2548661	.	-	1	Parent=Transcript:Y45G12C.11
V	Coding_transcript	exon	2548710	2548844	.	-	1	Parent=Transcript:Y45G12C.11
V	Coding_transcript	exon	2549089	2549208	.	-	1	Parent=Transcript:Y45G12C.11
V	Coding_transcript	exon	2549261	2549432	.	-	2	Parent=Transcript:Y45G12C.11
V	Coding_transcript	exon	2550496	2550874	.	-	0	Parent=Transcript:Y45G12C.11
V	Coding_transcript	exon	2551028	2551110	.	-	2	Parent=Transcript:Y45G12C.11
V	Coding_transcript	exon	2551161	2551236	.	-	0	Parent=Transcript:Y45G12C.11
V	Coding_transcript	exon	2551935	2552073	.	-	1	Parent=Transcript:Y45G12C.11
V	Coding_transcript	exon	2552123	2552437	.	-	1	Parent=Transcript:Y45G12C.11
V	Coding_transcript	exon	2552559	2552723	.	-	1	Parent=Transcript:Y45G12C.11
V	Coding_transcript	exon	2552773	2552879	.	-	0	Parent=Transcript:Y45G12C.11
V	Coding_transcript	exon	2552997	2553075	.	-	1	Parent=Transcript:Y45G12C.11
V	Coding_transcript	exon	2553321	2553507	.	-	2	Parent=Transcript:Y45G12C.11
V	Coding_transcript	exon	2553942	2554053	.	-	0	Parent=Transcript:Y45G12C.11
V	Coding_transcript	exon	2554132	2554228	.	-	1	Parent=Transcript:Y45G12C.11
V	Coding_transcript	exon	2554284	2554417	.	-	0	Parent=Transcript:Y45G12C.11
V	Coding_transcript	intron	2548662	2548709	.	-	.	Parent=Transcript:Y45G12C.11
V	Coding_transcript	intron	2548845	2549088	.	-	.	Parent=Transcript:Y45G12C.11
V	Coding_transcript	intron	2549209	2549260	.	-	.	Parent=Transcript:Y45G12C.11
V	Coding_transcript	intron	2549433	2550495	.	-	.	Parent=Transcript:Y45G12C.11
V	Coding_transcript	intron	2550875	2551027	.	-	.	Parent=Transcript:Y45G12C.11
V	Coding_transcript	intron	2551111	2551160	.	-	.	Parent=Transcript:Y45G12C.11
V	Coding_transcript	intron	2551237	2551934	.	-	.	Parent=Transcript:Y45G12C.11
V	Coding_transcript	intron	2552074	2552122	.	-	.	Parent=Transcript:Y45G12C.11
V	Coding_transcript	intron	2552438	2552558	.	-	.	Parent=Transcript:Y45G12C.11
V	Coding_transcript	intron	2552724	2552772	.	-	.	Parent=Transcript:Y45G12C.11
V	Coding_transcript	intron	2552880	2552996	.	-	.	Parent=Transcript:Y45G12C.11
V	Coding_transcript	intron	2553076	2553320	.	-	.	Parent=Transcript:Y45G12C.11
V	Coding_transcript	intron	2553508	2553941	.	-	.	Parent=Transcript:Y45G12C.11
V	Coding_transcript	intron	2554054	2554131	.	-	.	Parent=Transcript:Y45G12C.11
V	Coding_transcript	intron	2554229	2554283	.	-	.	Parent=Transcript:Y45G12C.11
V	Coding_transcript	mRNA	2548571	2554417	.	-	.	ID=Transcript:Y45G12C.11;Note=Y45G12C.11;cds=Y45G12C.11;prediction_status=Predicted;wormpep=WP:CE38523
V	Coding_transcript	CDS	2547273	2547488	.	-	0	ID=CDS:Y45G12C.4;Parent=Transcript:Y45G12C.4;status=Predicted
V	Coding_transcript	CDS	2547941	2548144	.	-	2	ID=CDS:Y45G12C.4;Parent=Transcript:Y45G12C.4;status=Predicted
V	Coding_transcript	exon	2547273	2547488	.	-	0	Parent=Transcript:Y45G12C.4
V	Coding_transcript	exon	2547941	2548144	.	-	2	Parent=Transcript:Y45G12C.4
V	Coding_transcript	intron	2547489	2547940	.	-	.	Parent=Transcript:Y45G12C.4
V	Coding_transcript	mRNA	2547273	2548144	.	-	.	ID=Transcript:Y45G12C.4;Note=Y45G12C.4;prediction_status=Predicted
V	Coding_transcript	CDS	2540084	2540272	.	+	0	ID=CDS:Y45G12C.6;Note=7TM
V	Coding_transcript	CDS	2540963	2541129	.	+	0	ID=CDS:Y45G12C.6;Note=7TM
V	Coding_transcript	CDS	2541182	2541316	.	+	1	ID=CDS:Y45G12C.6;Note=7TM
V	Coding_transcript	CDS	2541368	2541434	.	+	1	ID=CDS:Y45G12C.6;Note=7TM
V	Coding_transcript	CDS	2542481	2542868	.	+	0	ID=CDS:Y45G12C.6;Note=7TM
V	Coding_transcript	CDS	2542934	2543004	.	+	2	ID=CDS:Y45G12C.6;Note=7TM
V	Coding_transcript	exon	2540084	2540272	.	+	0	Parent=Transcript:Y45G12C.6
V	Coding_transcript	exon	2540963	2541129	.	+	0	Parent=Transcript:Y45G12C.6
V	Coding_transcript	exon	2541182	2541316	.	+	1	Parent=Transcript:Y45G12C.6
V	Coding_transcript	exon	2541368	2541434	.	+	1	Parent=Transcript:Y45G12C.6
V	Coding_transcript	exon	2542481	2542868	.	+	0	Parent=Transcript:Y45G12C.6
V	Coding_transcript	exon	2542934	2543004	.	+	2	Parent=Transcript:Y45G12C.6
V	Coding_transcript	intron	2540273	2540962	.	+	.	Parent=Transcript:Y45G12C.6
V	Coding_transcript	intron	2541130	2541181	.	+	.	Parent=Transcript:Y45G12C.6
V	Coding_transcript	intron	2541317	2541367	.	+	.	Parent=Transcript:Y45G12C.6
V	Coding_transcript	intron	2541435	2542480	.	+	.	Parent=Transcript:Y45G12C.6
V	Coding_transcript	intron	2542869	2542933	.	+	.	Parent=Transcript:Y45G12C.6
V	Coding_transcript	mRNA	2540084	2543004	.	+	.	ID=Transcript:Y45G12C.6;Note=7TM
